# Supplementary material for: Modeling HNF1B-associated monogenic diabetes using human iPSCs reveals an early stage impairment of the pancreatic developmental program
Source: Stem Cell Reports. 2021 Aug 26;16(9):2289–304. doi: 10.1016/j.stemcr.2021.07.018 (PMC8452540; doi:10.1016/j.stemcr.2021.07.018)
Supplement: Table S3. Differentially expressed genes resulting from pairwise comparisons of samples derived from cells with different HNF1B genotypes [file mmc2.xlsx]

## Sheet: Table S3
Table S3. Differentially expressed genes resulting from pairwise comparisons of samples derived from cells with different HNF1B genotypes.
Day 6 (Foregut Progenitors, FP)						Day 8 (Posterior Foregut, PF)						Day 13 (pancreatic Multipotent Progenitor Cells, MPCs)						Day 16 (Endocrine Progenitors, EP)						Day 27 (β-like cells)
D6-1βWT vs D6-1βHet			D6-1βWT vs D6-1βHom			D8-1βWT vs D8-1βHet			D8-1βWT vs D8-1βHom			D13-1βWT vs D13-1βHet			D13-1βWT vs D13-1βHom			D16-1βWT vs D16-1βHet			D16-1βWT vs D16-1βHom			D27-1βWT vs D27-1βHet			D27-1βWT vs D27-1βHom
Gene	D6-1βWT (FPKM)	D6-1βHet (FPKM)	Gene	D6-1βWT (FPKM)	D6-1βHom (FPKM)	Gene	D8-1βWT (FPKM)	D8-1βHet (FPKM)	Gene	D8-1βWT (FPKM)	D8-1βHom (FPKM)	Gene	D13-1βWT (FPKM)	D13-1βHet (FPKM)	Gene	D13-1βWT (FPKM)	D13-1βHom (FPKM)	Gene	D16-1βWT (FPKM)	D16-1βHet (FPKM)	Gene	D16-1βWT (FPKM)	D16-1βHom (FPKM)	Gene	D27-1βWT (FPKM)	D27-1βHet (FPKM)	Gene	D27-1βWT (FPKM)	D27-1βHom (FPKM)
SLC15A4	0.871471	0.209327	MTTP	38.8569	0.101597	SLC15A4	0.993529	0.222941	FGFR4	20.7835	0.979566	SLC15A4	1.20959	0.315145	FGFR4	35.6778	0.443756	SHFM1	5.10938	2.33051	FGFR4	18.1228	0.626503	SLC15A4	1.48613	0.361483	VIL1	33.8529	0.199023
ZNF671	2.48477	1.14362	IHH	63.1253	0.0855046	SHFM1	5.3918	2.68553	MTTP	82.8456	0.789367	ZNF671	3.47107	1.52593	MTTP	45.2122	0.0460436	SLC15A4	1.36001	0.35004	C12orf75	106.091	5.70732	ZNF671	2.47963	1.1709	TTR	676.742	0.175902
C9orf64	0.956492	0.137461	FGFR4	31.1663	2.53326	ZNF671	2.90321	1.29778	ARSE	10.8542	0.16915	NPC1L1	2.11843	0.534436	HNF4A	17.5178	0.184416	C9orf64	1.04436	0.137358	APPL2	43.5882	9.39645	C9orf64	0.718529	0.120738	GCG	490.888	0.280569
PRODH2	1.84585	0.361338	ARSE	12.3526	0.30893	C9orf64	0.786484	0.100481	IHH	22.1998	0.128418	STAT4	4.14365	1.85366	VIL1	23.9459	0.591666	ANGPT4	0.453844	0.0521935	WDR72	37.6252	0.493505	PNMA3	2.35045	1.00634	MUC13	52.3487	0.0971385
SPON2	1.14116	0.323523	KIF12	18.2691	0.452687	SPON2	0.808281	0.177486	VRTN	5.50032	0.130146	C9orf64	0.969295	0.128031	STAT4	4.14365	0.344452	MFAP4	7.32117	2.65777	VIL1	45.099	1.23827	MMP25	0.996852	0.349415	GPR160	4.44289	0.249882
CUBN	4.81569	0.791212	PTCH1	11.1727	2.39982	HNF1A-AS1	2.13492	0.589042	SFRP5	41.9746	2.17132	DZIP1L	4.27134	1.26937	SFRP5	57.6825	1.30956	AHSG	0.714682	0.0178381	HNF4A	14.8274	0.213181	UGT3A1	0.458897	0.126698	HPN	21.7181	2.56674
PDZK1	2.24123	0.511753	FGB	194.553	0.0343057	ZNF382	1.27274	0.4914	PTPRT	4.90336	0.18422	ARID3C	2.71756	0.631178	LINC00982	8.39998	0.188118	SFRP5	30.1596	9.81106	MTTP	41.9423	0.309532	FAM182A	0.770295	0.274655	AMBP	136.798	0.392689
APOM	9.27282	4.04322	C5	19.9016	1.29963	ZNF486	4.93904	2.10825	RASSF10	8.91211	0.363966	HNF1A-AS1	3.2973	0.840892	KIF12	32.9463	0.755069	RP11-295P9.3	2.30859	1.09583	RAP1GAP2	18.3776	2.08587	MMP9	2.75245	0.282225	ERP27	17.2515	0.266543
HOGA1	0.639336	0.230952	AFP	254.602	0.0819339	GJB1	0.283114	0.0315665	F2	15.1127	0.219907	CAMK2N1	21.1988	7.34668	WDR72	21.6231	0.689197	ZNF382	1.42002	0.485652	SLC39A5	22.3337	0.305036	SFRP5	18.4278	8.27279	SERPINA5	12.2593	0.198031
HNF1A-AS1	2.96356	1.10375	SNTB1	4.91944	0.708992	HABP2	6.57619	1.59509	CPM	4.10383	0.070873	ZNF382	0.835513	0.200747	SERPINA5	9.72284	0.0742741	HPSE	22.1303	10.8989	PHKA2	13.4638	5.94445	NPIPA8	0.980389	0.0512789	WDR72	11.6214	0.380001
LGALS2	2.11967	0.421184	NPC1L1	2.56428	0.0287045	ZNF135	0.964682	0.3168	AFP	95.1092	0.0764359	STAT1	83.4925	37.7216	HNF1B	12.2136	0.0696491	PNMA3	3.4629	1.68775	AMBP	79.4667	0.0593372	ZNF486	3.55454	1.72644	AFP	1700.26	0.272895
STEAP1	1.61815	0.393833	C2orf72	9.28165	0.221498	PRDM16	0.987895	0.4715	AMBP	13.8193	0.106923	KIRREL2	21.273	5.65811	LINC00261	115.464	14.5944	SLC28A2	1.78619	0.243994	OPRK1	14.6146	1.25458	ZNF382	1.06241	0.482114	PRR15L	31.0896	1.83764
C2orf72	9.28165	2.9618	SLC39A5	7.76471	0.0429193	CPM	4.10383	1.27099	NPC1L1	1.44428	0.0401644	SOX9	46.7427	14.5022	PRDM16	6.05945	0.317245	ACTN3	2.32745	0.52177	FGB	342.444	0.12581	HNF1A-AS1	2.5245	1.16403	FGFR4	16.084	1.66683
ZNF486	4.87938	2.06884	HNF4A	19.0295	1.19451	MMP25	0.928179	0.429496	SLC39A5	3.99763	0.0895292	ADCY5	3.99458	1.50539	PLA2G16	7.17129	0.611045	PLXDC1	2.97415	1.0887	OR51E1	6.96699	0.284723	SLC5A9	2.61142	1.01492	MTTP	12.064	0.116451
AFP	254.602	22.9048	F2	36.7547	0.750201	UGT2B11	1.0723	0.192417	HNF4A	14.823	1.14247	C14orf105	2.9124	0.547518	THSD7B	4.73041	0.481236	FAM182A	0.921733	0.287722	MUC13	18.7642	0.0494122	AC019100.3	1.91742	0.743878	SI	19.9203	0.0310045
DPYS	1.47697	0.133653	RP11-1143G9.5	2.70674	0.0589622	CPN1	2.35451	0.74381	FGB	65.9925	0.225735	TTYH1	14.4262	4.20601	TTYH1	14.4262	0.517778	CPM	3.63028	0.940839	NPC1L1	3.97786	0.0267215	ZNF135	0.577108	0.219778	FGB	505.332	0.420636
ZNF382	1.29408	0.519444	HNF1A-AS1	2.96356	0.0312623	BCMO1	0.365145	0.0695878	HNF1A-AS1	2.13492	0.0420315	AGR2	10.8382	2.84371	AMBP	61.4516	0.0441582	HHEX	5.75557	1.47989	SFRP5	30.1596	1.24541	RP11-90K6.1	1.71847	0.832198	SEZ6L	6.73519	0.0927369
FABP1	0.614045	0.0311006	RNF128	7.71676	0.328337	FRMD4A	4.69044	2.26905	KLHDC7A	1.22406	0.114895	PNMA3	0.822779	0.287365	RAP1GAP2	8.71901	1.30535	AC004381.6	1.79591	0.736167	VWA5B2	5.31832	0.181675	GSTA1	60.2852	25.5557	UGT2A3	11.9364	0.0868476
ARHGEF28	0.155853	0.0473599	TTR	378.657	3.79703	CALB1	3.66658	0.777007	CDH6	59.0617	10.2132	DPEP1	2.53343	0.529772	PDX1	93.8046	0.420801	CHRDL2	7.54362	2.19382	ACACB	5.95547	1.31831	CCL15	1.50337	0.698	SLC39A5	17.6543	0.421293
DPEP1	4.74602	1.5187	FTCD	9.60527	0.425398	SULT1E1	0.139436	0.0029371	SLC15A4	0.993529	0.0191959	SFRP5	57.6825	18.6784	COL28A1	3.51597	0.0497821	CXorf30	0.699563	0.234539	FGA	31.0902	0.0395382	SLC26A7	0.737493	0.267812	VTN	176.364	4.08998
ZNF135	0.652344	0.196993	KIAA1324	4.99941	0.252679	NDUFS4	15.5469	31.852	KIAA1324	3.75523	0.217414	PTPN5	2.34423	0.767668	ARSE	6.13545	0.109352	VGLL2	1.97239	0.123094	GCG	41.466	0.119128	CA2	51.409	23.1954	KCNJ16	6.53244	0.094387
AKR1D1	2.5375	0.334551	FGA	12.861	0.102248	MYOM2	0.152722	0.406055	VIL1	22.3288	2.54794	KCNK5	1.83711	0.784563	SPOCK1	25.6322	0.498858	FST	17.2565	4.22725	SMIM6	35.9014	2.22718	ITPKA	7.29857	3.58054	CHGA	702.153	3.77452
FTCD	9.60527	3.45482	RASSF10	13.3126	1.21714	TMEM45B	0.272281	0.704047	RAMP1	9.95253	0.666146	SOX3	1.18128	0.270072	CAMK2N1	21.1988	1.77286	WNT8B	1.74408	0.411426	HPSE	22.1303	2.78612	GOLGA2P5	15.1426	7.06873	EPCAM	195.421	46.4965
ASGR2	1.55883	0.295842	SPON2	1.14116	0.0394562				HNF1B	13.9358	0.628198	STEAP1	1.58549	0.284059	SEZ6L	7.00239	0.133087	SPAG6	3.69878	1.18689	SEZ6L	9.31104	0.241805	FTCD	8.31805	3.81068	ARSE	7.64726	0.253815
EPAS1	1.42011	0.480982	SFRP5	90.3682	9.46076				SMIM6	5.286	0.187372	A4GNT	0.958427	0.110219	VTN	86.4546	2.08678	FAM182B	0.346007	0.0994524	UNC13C	7.05511	0.028786	SLC39A5	17.6543	8.75724	C2orf72	13.5325	0.266254
PGBD5	1.55741	0.683054	SLC15A4	0.871471	0.0202268				KIF12	15.9919	1.46609	CPM	4.38732	0.924446	FOXA3	12.832	0.329781	VWA3A	1.63772	0.36563	PLA2G16	20.7968	3.21885	FAM13A-AS1	0.407431	0.16246	PLEKHH1	4.20171	1.213
SLITRK6	0.854244	0.3709	NEDD4L	26.2431	8.96466				DAB1	7.20981	0.640703	PAQR5	1.35986	0.366865	SOX9	46.7427	3.38291	OVGP1	3.60887	1.31536	GLTPD2	16.7946	2.67449	ASB9	2.07894	0.946298	HNF4A	18.0355	0.880466
SERPINA1	2.18753	0.192384	VIL1	21.3327	2.79633				CLIC6	10.4563	1.10041	DLK1	491.375	120.107	SLC39A5	6.83688	0.0577881	LRRC43	1.92233	0.834962	TRPV6	5.17952	0.627058	ATOH7	0.385259	0.13185	CDH6	20.8933	2.35988
LGALS3	10.5795	2.87244	DPEP1	4.74602	0.196708				ZFP36L2	75.4031	20.9405	HEYL	3.07585	1.35511	SERPINA1	372.064	0.100717	ITIH3	0.537742	0.171684	TTR	44.993	0.189957	SCML4	0.155588	0.0607649	FGA	28.8898	0.0610771
HMGCS2	8.20863	1.27416	CYP4X1	19.2548	0.654588				TRMT12	6.32085	2.82756	CALB1	7.90106	0.88902	CPA2	51.8058	0.162172	ABHD15	11.135	5.33728	HNF1B	8.61312	0.198266	C1orf132	0.0960262	0.0471883	CYP2W1	25.9029	0.669584
RBP4	5.86695	1.09668	PROC	3.02333	0.138186				C5	26.7693	3.4825	COL28A1	3.51597	1.11761	GOLGA2P5	26.8655	1.09724	PLG	0.146961	0.0182033	TMPRSS2	24.4176	1.43501	HHEX	10.3322	4.33267	RAP1GAP2	14.7594	2.599
FGB	194.553	35.7235	CGN	47.8884	11.4196				CAMK2N1	24.4003	4.29075	AHSG	0.559979	0.0257345	UNC13C	5.57773	0.00966759	CCDC114	2.89269	0.800588	RAMP1	47.3296	2.96477	BCL2L14	1.15441	0.560517	ONECUT2	8.55513	0.0285918
UGT2B7	0.216973	0.034314	GSTA2	54.0923	2.29043				HHEX	13.8039	0.611667	HRASLS5	3.24843	0.995229	LINC00543	7.7299	0.300666	GRIP2	0.83603	0.251182	CDH6	24.3932	3.37787	ANKDD1B	0.874961	0.388314	FAM83F	0.596546	0.0225027
HABP2	14.6621	4.33458	F10	11.6612	0.925654				CRYM	9.78419	0.433589	CPN1	0.722475	0.0949309	SMIM6	10.8481	0.403267	ASS1	13.344	4.42374	SEC14L2	2.65814	0.483711	GC	6.8013	1.69329	TMEM200A	3.47378	0.383583
AGMAT	1.30957	0.57727	DPP6	2.27478	0.187833				CHCHD2	15.6489	0.0285632	AMHR2	3.09546	0.998936	SQRDL	4.87312	0.402349	DNAI1	0.904508	0.248936	HGD	7.39802	0.0252916	CYP3A5	1.78928	0.837062	DDC	11.7585	0.312582
FRMD4A	9.51218	4.67233	KLHDC7A	1.22349	0.179189				HNF1A	1.23516	0.0388455	GRASP	2.4033	1.17246	CPM	4.38732	0.0419615	DNAH12	0.318774	0.0589002	SERPINA5	4.95549	0.219063	MCOLN3	2.03516	0.992228	HMOX1	5.19921	0.332334
GJB1	1.26222	0.376911	LINC00261	298.642	81.9953				FAM101A	13.3958	1.24495	ZAP70	0.599104	0.191057	AFP	137.351	0.0431742	CPA1	3.52873	0.868478	F2	10.2418	0.0377028	PDZD3	1.00123	0.467959	VWA5B2	4.9371	0.235887
EID3	0.661203	0.279787	CEBPA	5.07505	0.277421				HABP2	6.57619	0.0090026	NR6A1	7.66266	3.65313	HMGCS2	82.3414	0.0504379	CCDC37	2.0594	0.439699	SPATA13	6.07294	1.65185	CYS1	2.16828	1.02504	KALRN	1.69167	0.580241
LIPC	0.150926	0.026024	CLIC6	2.99338	0.307105				PDX1	30.8692	0.930081	EXOC3L4	2.57527	1.05369	CHCHD2	26.8713	0.0584738	CCDC19	6.66828	1.75712	TM4SF4	75.3649	0.0685148	TMEM45B	0.350117	4.99757	USH1C	10.4504	0.259719
NDRG1	3.68741	1.48673	SLC25A12	3.77523	0.798505				PROC	2.18233	0.117446	RNF165	0.633435	0.291004	FAM101A	16.2436	0.656297	PIFO	8.25728	3.29884	ABCC8	2.1128	0.060032	C8orf4	3.20636	20.1236	RIPK4	17.68	4.42407
UGT2B11	6.39527	1.41834	CDH6	20.0998	4.41854				SNTB1	4.48554	1.18497	IFI16	4.88068	1.82414	HHEX	20.5406	0.350359	AKR1B10	1.97935	0.434282	HNF1A	2.7013	0.0637819	CNTNAP2	2.93077	8.70228	ANGPTL3	12.5697	0.0874044
GLIS3	0.452172	0.223513	HNF1B	25.4478	1.70454				GRIP2	1.21345	0.0650716	MSMB	2.10613	0.423515	NFE2L3	36.4772	6.65434	TEKT1	1.03055	0.207342	SPOCK1	37.1072	1.50773	GPR87	0.459402	5.06306	TRPV6	0.751655	0.0290796
POMC	2.96817	1.34263	AMBP	11.9213	0.0167756				RFX6	17.0322	1.05097	KCNH3	1.31259	0.489064	TTR	41.7425	0.193007	SERTM1	0.633381	0.266407	ANXA4	39.6338	10.5924	COL4A4	1.03115	5.54148	SPINK1	521.347	7.49263
SLC39A5	7.76471	3.51428	APOM	9.27282	1.53846				C2orf72	5.32318	0.414279	NPHS1	1.96597	0.549855	RP11-325F22.5	118.87	0.317757	CRTAC1	1.3945	0.466133	SLC15A4	1.36001	0.015987	CXCL6	2.36806	10.6126	RCAN2	3.35153	0.493118
PAH	2.22818	0.588923	LINC00086	6.65114	1.71752				APPL2	32.9614	16.4443	ANPEP	0.703263	0.137109	DLL1	28.5777	6.95268	DPEP1	8.54142	3.01997	NEUROD1	5.6115	0.0683626	SYNPR	0.120407	0.93322	SLCO2B1	5.61847	0.0301715
SLC44A4	1.51028	0.714089	CPN1	8.16885	0.0237737				ZKSCAN7	4.50202	1.69709	ARSE	6.13545	2.37467	CHGA	17.4016	0.0708584	PRSS35	5.41624	2.00621	SLCO2B1	2.92668	0.0262042	CD274	0.138475	0.805746	SFRP5	18.4278	1.05824
MIR3591	0.140048	0.00955537	SERPINF2	82.8466	2.20226				SPON2	0.808281	0.0740546	PDZD3	0.250524	0.0416909	CLIC6	6.03331	0.33374	ODF3B	3.36504	1.20399	PGBD5	8.83775	0.90314	RASGRF2	0.215426	1.18444	GSTA1	60.2852	1.96201
CYS1	0.305301	0.0945006	AGT	3.4861	0.290024				KEL	4.33789	0.488743	MMP25	1.00166	0.399462	CHST9	5.98604	0.39992	COL9A2	3.42206	1.58436	GAL3ST1	8.54033	0.291136	DPYSL3	51.3789	131.619	PRDM1	3.08275	0.26206
MYOM2	0.125685	0.324143	GLI1	1.79721	0.236542				TMPRSS2	2.67581	0.307679	MST1L	0.719886	0.338929	ACACB	3.08874	0.815264	EMX1	0.450559	0.102247	ARSE	3.29462	0.178835	FP236383.4	0	53.0842	ABCC8	4.86936	0.0113458
			GSTA1	37.6732	3.22126				RAP1GAP2	6.62995	2.04602	IQSEC2	4.97166	2.26576	MAATS1	9.9455	1.97485	FCGR2A	0.185164	0.0360112	GOLGA2P5	27.3345	1.7776	LINC01239	0.718464	3.64162	CHGB	11.6728	0.46757
			FAM3B	1.1828	0.160478				UNC13C	1.32942	0.0326552	DRICH1	1.96131	0.530065	CDH6	34.3403	4.95601	FAM81B	1.33293	0.319797	SERPINA1	72.8735	0.0557838	ACADL	0.282917	1.35212	SLC15A4	1.48613	0.0268707
			HABP2	14.6621	0.559977				CLDN18	2.80902	0.217701	SQRDL	4.87312	2.2602	EXOC3L4	2.57527	0.135419	CDHR3	9.928	4.02472	ALPK3	4.01111	0.587191	RND1	9.67856	21.9159	SMIM6	11.5464	0.558931
			CLDN18	17.7149	1.60458				GSTM3	2.8837	0.923587	NKX6-1	13.685	2.92453	GSTA1	14.6069	0.227561	KIAA1751	0.311694	0.0768914	FOXJ3	29.1817	13.5134	SOCS3	13.5543	27.6626	TFF3	29.2828	1.06472
			LAMB3	4.96453	0.0399506				CHRDL2	2.26589	0.114853	NETO1	2.72621	0.440744	RAMP1	9.61388	0.373955	ADCY2	1.50857	0.480871	AFP	153.89	0.274643	SERPINE1	5.36825	28.9512	HNF1B	5.37532	0.103112
			TRMT12	6.56733	3.26418				NR5A2	2.54743	0.132668	ERBB4	2.18311	0.858848	SERPINF2	19.5225	0.0551382	RP11-456K23.1	0.89495	0.41003	DLL1	57.6849	16.7431	CXCL5	4.47199	30.4669	CHCHD2	26.2432	0.0652936
			FAM20C	8.36049	2.28466				CYP4X1	11.1662	0.598291	NTS	7.26715	1.79936	CSPP1	20.4764	5.10486	AKR1C1	2.19275	0.773847	DOK4	62.7533	10.7779	COL4A3	0.326508	1.5822	HGD	4.87508	0.0595801
			HLA-DPB1	32.8663	2.55125				SERPINA5	2.45963	0.257648	PKDCC	71.638	27.7698	ALPK3	5.65418	0.763144	IL1RAP	2.68249	1.13946	FAM3B	4.02678	0.625485	PRSS23	17.7815	45.1644	EPS8L3	5.52307	0.0446987
			ZKSCAN7	4.73946	1.84538				GPBAR1	2.38966	0.0909174	PRSS12	1.85431	0.652204	RFX6	4.63958	0.0350904	HNF1A-AS1	3.70105	1.68173	BEX5	147.12	17.4724	RASGRP1	0.979354	2.50952	SCG3	6.96109	0.0726741
			UGT2B11	6.39527	0.0375202				TTR	299.812	9.45401	PLEKHA6	8.15765	3.94594	HPN	8.28009	1.75109	DGKK	0.944328	0.242477	TMEM200A	5.2027	0.947426	NNMT	1.11431	5.17486	ALPK3	6.1588	0.760599
			SLC22A3	3.54855	0.29379				LMO3	3.93684	0.393438	CTD-3080P12.3	4.8414	0.963673	HNF1A-AS1	3.2973	0.0237866	SLC19A3	3.05054	0.859173	ARHGEF10L	6.28191	2.67633	ITGA2	1.32148	3.62897	PDX1	31.6841	0.255797
			CUBN	4.81569	0.271036				HMOX1	6.61396	1.43972	MAOA	6.57158	2.64531	MAOA	6.57158	0.514165	F10	23.5265	9.56099	VTN	39.3328	2.0775	MMP13	0.0635499	0.578589	RAB17	4.95548	0.184096
			ANKDD1B	1.7791	0.0996392				MGAM	1.05583	0.0217579	ZNF135	1.05302	0.314483	SORBS2	4.01947	0.783233	DKK2	40.8916	14.4118	FST	17.2565	0.409591	SLC2A3	9.4052	33.2483	SLC44A3	25.7589	4.72977
			LGALS3	10.5795	0.444852				VWA5B2	0.658828	0.0498162	GJB1	0.75179	0.143042	HRASLS5	3.24843	0.0436293	FTCD	2.96724	1.17269	F10	23.5265	1.48019	KRT80	0.444151	3.53724	FZD5	54.4625	6.32228
			CHCHD2	13.0551	0.0245066				GOLGA2P5	42.7691	5.31427	UGT2A3	0.837549	0.235544	PMFBP1	1.98285	0.300796	FAM183A	3.79199	1.48169	MYLIP	104.834	17.6503	A4GALT	0.757987	2.16603	TMPRSS2	17.944	1.15247
			RFX6	26.6275	2.08498				ARHGAP26	2.73744	0.860565	CHN2	1.49568	0.631948	NR5A2	3.58391	0.0636367	CATIP	0.424731	0.152397	KIF12	21.4234	1.86977	ANXA8L2	0.316373	3.31058	CADPS	1.17962	0.0221913
			HMGCS2	8.20863	0.0208682				LINC00543	2.56059	0.285785	PGBD5	3.8685	1.68234	SPTSSB	7.68089	0.889804	HMOX1	1.04965	0.505352	C10orf10	10.6246	1.34465	TFPI2	10.0941	26.9907	NPC1L1	1.90073	0.094046
			GLYATL2	7.84497	1.08172				OCLN	27.3968	9.64704	PPP1R3C	6.9514	2.31797	SLC15A4	1.20959	0.0179141	LAMA1	20.9397	7.70924	CDH17	26.5127	0.354937	LAYN	1.40903	3.96266	MARVELD2	11.4321	3.66353
			OCLN	29.2472	10.3995				LINC00607	4.36506	0.317051	MIR335	1.35947	0.504862	DLK1	491.375	20.9034	ARMC3	2.08882	0.656402	RP11-115H13.1	11.0546	2.25735	BVES	1.86239	3.79899	MOB3B	5.81569	1.15988
			HPN	14.3866	4.87543				FAM83F	1.44404	0.358224	ENPP2	1.00838	0.390273	IHH	5.35155	0.0785065	WDR96	1.19833	0.552643	ABTB2	8.45935	1.7074	TMEM40	0.340705	1.28042	RBM47	13.8363	2.24522
			C12orf75	26.1955	7.77535				HMGCS2	17.2101	0.207911	GRIP2	1.27887	0.378286	ANGEL1	26.2969	8.75319	C4orf47	2.86885	1.24156	HMGB3	67.9397	32.9825	PIK3AP1	2.04591	9.14914	CLDN1	41.4638	3.42401
			S100A10	226.089	21.8673				ALPK3	6.94111	1.67685	PTF1A	7.52825	1.78476	NKX6-1	13.685	0.209501	RP5-875O13.1	0.223404	0.0571567	STX3	33.9208	11.9729	PTCHD4	0.554126	1.17858	SLC44A4	14.6865	1.04678
			SLCO2B1	0.695994	0.015821				RNF128	9.89065	1.17975	SLC28A2	1.11438	0.177586	GRIP2	1.27887	0.00940847	CYP1A1	5.40259	1.49858	CPM	3.63028	0.120973	FMN1	0.065116	0.223239	SCGN	18.8835	0.0553511
			PDGFA	15.5624	3.48636				THRB	1.77833	0.187495	DDC	1.59498	0.525929	ABCC6	2.24298	0.496407	C7orf57	0.841596	0.178219	FOXA3	13.5105	1.06949	EGF	0.619401	1.62657	SLC22A23	3.98211	0.932327
			DENND2C	21.4364	3.24386				SGPP2	5.92142	1.20767	HABP2	7.72352	1.84584	C8orf34	2.03301	0.0507938	FGA	31.0902	7.92661	CLDN1	20.9903	2.3602	PPBP	0.745118	11.1367	SSTR1	3.45138	0.103207
			F7	4.19852	0.272441				EPHB6	15.7069	5.27089	RGS6	0.322529	0.13253	PTPN5	2.34423	0.182852	FHAD1	0.358543	0.146545	EPS8L3	3.93841	0.0159081	ADAM19	6.18619	13.3835	MAP7	5.35668	1.21904
			CLIC5	10.8425	0.770096				MKRN3	0.572974	0.0480912	MEST	135.262	63.8634	FGB	34.1376	0.115914	CCDC170	0.991402	0.384716	SCGN	7.19105	0.146637	KRT7	3.16451	16.0956	PTPRN2	7.29261	0.306519
			HNF1A	0.768597	0.0218813				SLCO2B1	0.564794	0.0117306	FAM20A	0.841385	0.30437	PTPRT	11.1258	0.810962	MYRIP	0.114397	0.0381457	APOB	5.13223	0.0164135	TMEM154	0.0332557	0.108997	TMEM30B	7.70386	1.06667
			ALPK3	6.95474	1.75356				MGST2	3.34257	1.08031	REN	4.9418	1.08345	C14orf105	2.9124	0.0287375	GSDMB	5.75936	2.69727	RIMBP2	2.02458	0.20613	NPAS2	0.26118	0.828874	NR5A2	3.10481	0.034848
			ABCC6	1.15365	0.356018				RRBP1	85.1998	26.8836	RP1-90J20.11	4.22543	1.50053	DHCR24	78.4349	24.7648	ZNF135	0.744909	0.279199	RFX6	24.9166	1.16182	SEMA7A	5.53883	15.8311	THSD7B	1.58386	0.223337
			PPEF1	0.905701	0.084004				DNMBP-AS1	1.18799	0.111051	RP11-713C5.1	2.25634	0.297277	GAL3ST1	8.12177	0.35317	ANPEP	5.17971	1.66498	CDHR3	9.928	0.79834	CBLN2	0.686791	2.80633	PTPRN	4.6585	0.0760639
			PLG	1.064	0.0192499				DAGLA	4.10908	1.2639	APOA4	0.803464	0.0106558	VWA5B2	1.88829	0.13949	CTD-3080P12.3	3.67846	1.03886	MYH16	2.20424	0.201392	LEFTY2	1.83651	6.76481	CRYBA2	17.9226	0.135883
			FGG	8.16709	0.130235				STAT1	46.311	16.661	COL9A1	1.34306	0.581512	CLDN18	17.8687	1.0972	NGEF	0.481381	0.226181	PLEKHH1	10.2905	4.31506	ITGB6	9.90263	36.3745	DEFB1	83.3563	0.504105
			FAM181B	3.21272	0.224619				PIK3C2G	0.865588	0.0219316	PCDP1	1.54591	0.647468	ONECUT2	10.97	0.165556	RFX6	24.9166	9.17363	ADCY1	9.14797	1.49241	CXCL1	8.52433	33.5154	ZNF671	2.47963	0.687302
			CLDN19	6.09555	1.42422				FAM3B	1.01765	0.20936	PCYT1B	1.98409	0.961821	SLC43A1	3.76101	0.512119	EFCAB1	1.28464	0.421549	PDGFA	47.3808	7.75189	PTGS2	0.226443	1.23947	INS	151.352	0.057993
			PLXNC1	3.90998	0.631102				PRR15L	2.35278	0.405613	GCNT3	0.486167	0.106201	APPL2	28.6787	12.9246	SLC15A3	0.22608	0.0559433	SQRDL	4.59923	0.716815	FERMT1	1.82073	4.22967	PTPRT	5.76317	0.371544
			PDX1	2.84881	0.0840917				DPEP1	5.90147	0.687705	TMEM74B	3.04766	1.13456	GRB14	8.09719	2.3341	KCNJ5	0.529079	0.216496	GSTA2	11.4086	0.308746	PCDH10	1.3325	3.57713	FGD3	3.79973	0.415948
			GSDMD	0.865396	0.205753				ZNF671	2.90321	1.38715	DUSP6	12.5243	6.00471	ZNF671	3.47107	1.25621	NEK10	0.225994	0.0931464	NOS2	1.75483	0.169425	RGS10	3.57176	7.37138	ST6GALNAC5	3.37422	0.278288
			FRMD4A	9.51218	1.86217				SERPINA1	8.63141	0.0696797	C8orf34	2.03301	0.636147	HNF1A	1.9619	0.0182981	MAK	0.75028	0.302363	GLYCTK	5.95053	0.895295	OLFML2A	10.0387	25.2933	TMEM74B	5.14489	0.174867
			ATP13A4	0.822178	0.0953942				CDHR3	3.07534	0.458613	MEG3	0.426681	0.118914	GSTM3	6.08081	1.73645	KCNK2	1.7763	0.510283	TRMT12	6.1257	2.74317	TAGLN	32.8275	74.9927	ISX	10.6381	0.710823
			ZNF671	2.48477	1.11446				NFE2L3	19.2676	6.85351	RP11-789C1.1	6.63797	1.53549	WNK2	18.8486	3.25706	RNF157	10.2945	5.11697	EXOC3L4	4.14202	0.555955	KCNK6	1.59913	3.59228	RAMP1	21.9554	1.65089
			PARM1	22.4994	1.97448				SERPINF2	18.4602	0.926277	SLC6A19	0.348176	0.0876028	STAT1	83.4925	21.7768	DRC1	5.38351	1.4466	HNF1A-AS1	3.70105	0.0104014	GFPT2	0.536368	1.09829	ANXA13	30.079	0.00976646
			SYTL5	17.3278	1.8965				NEDD4L	17.0512	7.81441	CPA1	3.99956	1.03025	FBN3	12.1155	3.80518	EFHC2	1.01071	0.39373	PROC	2.62107	0.107613	IL1R1	3.50411	8.30526	GLYCTK	8.59114	1.06805
			FAM107B	34.7408	12.0866				S100A14	3.91058	0.21518	CLU	22.1487	8.59506	ZFP36L2	86.3632	24.1903	USH1C	2.0543	0.835879	NR5A2	2.84285	0.0924231	ACTA2-AS1	0.608022	1.49349	ALB	16.8991	0.0935067
			EGFR-AS1	1.14519	0.0191815				VTN	57.6012	7.8457	LHX1	0.600557	0.114262	SRY	8.90576	0.245098	NPY	7.81365	2.35112	SPAG6	3.69878	0.200458	SERPINB2	0.310103	2.35306	CPA2	35.4593	0.361232
			ERRFI1	70.0017	28.6013				DENND2C	10.7285	1.96242	NELL2	4.38828	1.91786	MYO3A	1.51684	0.423828	RYR1	0.165863	0.0812877	GPX3	31.6209	3.88477	CDKN2B	20.6308	65.1515	GLTPD2	14.9212	3.10652
			GSTM3	1.43172	0.482211				KCNQ5	1.20569	0.197214	ADAMTS19	5.23275	1.63762	LINC00607	9.83688	0.451875	AKR1C2	1.99857	0.697217	GHRL	6.44692	0.088949	KCNJ10	0.0344937	0.165434	HNF1A-AS1	2.5245	0.130417
			HOGA1	0.639336	0.0759479				RP11-1143G9.5	0.476143	0.0289764	CYP2B6	0.359278	0.0730671	C2orf72	6.84104	0.424889	RP11-85G21.3	2.44382	0.657062	ST6GALNAC5	5.19442	0.692784	CKMT2	1.44917	3.06299	TRMT12	5.02993	1.92708
			HNF4G	2.12035	0.256449				FAM181B	3.23136	0.304348	LGI2	4.16773	1.99949	KLHL3	1.72094	0.523568	CSGALNACT1	4.14842	1.69664	FZD5	55.0537	9.67136	LGI1	0.290564	0.941585	ARHGEF10L	7.24098	3.09371
			PTK2B	3.03019	0.770137				GPR64	0.496558	0.0415759	RP11-277P12.20	2.91674	1.4258	TMPRSS2	1.76657	0.130977	APOC1	31.0301	13.8422	RP11-1220K2.2	0.71771	0.0236003	FAP	0.0770438	0.49445	MALRD1	0.947594	0.0486111
			PIGZ	2.00516	0.335931				FAM107B	29.1298	10.8496	LIN28A	38.0686	18.7427	GCG	13.2469	0.0165685	DNAH9	0.600505	0.299026	CHGA	129.617	3.26812	TP63	0.223541	1.12154	ABCC3	3.64446	0.0609932
			JAZF1	2.47938	1.01453				TSPYL5	1.33021	0.00535494	NCAPD2P1	0.795025	0.277605	F10	8.23969	0.576746	MYBPC1	0.463357	0.128927	DEFA4	12.292	0.118259	MAP2	5.57455	11.795	APOA1	282.201	10.9309
			RBP4	5.86695	0.0317514				NAT1	8.58206	2.60608	RBP4	0.963425	0.141618	KIRREL2	21.273	2.36305	APOA4	6.24316	0.911583	ITGB5	23.4798	8.70175	GPR183	0.0718723	0.395931	MAPK13	7.42287	1.74433
			EXOC3L4	1.56564	0.307426				PLA2G16	8.50976	2.99326	NFE2	0.744389	0.293974	SORD	41.1967	7.15901	OPCML	0.579883	0.235976	PDX1	114.267	3.23026	ADAMTS16	14.689	33.0513	GAD2	2.53048	0.0187826
			SPTSSB	2.38993	0.541415				DCDC2	3.25972	0.743498	VRTN	1.04253	0.433824	RP11-664D7.4	6.08981	0.0381747	RP11-216L13.19	4.96573	2.4527	NFE2L3	55.2021	14.8662	OXGR1	0.162765	0.722008	SST	69.5651	0.218227
			LPPR1	3.20852	0.803311				GSTA2	15.7195	1.62364	C16orf45	3.70362	1.62495	LYPD6B	48.392	8.96047	TTLL9	0.78766	0.39156	GAL	5.99364	0.364403	FGF20	0.596834	1.44894	CDH1	71.986	13.6219
			SDSL	1.06945	0.21752				C12orf75	35.912	13.1285	DCX	2.88564	0.944363	CDC42EP4	15.3248	5.70253	ARMC4	0.321734	0.094408	RAB26	5.57174	0.787202	P2RY2	0.34348	0.918448	PON2	33.7519	14.9839
			IL6R	1.11756	0.189386				RP5-1148A21.3	4.18361	1.54661	SOX9-AS1	0.429528	0.15672	PARD3B	5.91061	1.88861	AKR1B15	0.859576	0.36342	DEFA10P	23.0058	0.229638	WNT11	11.1881	36.8877	C1orf115	6.74746	1.07399
			SOAT2	6.13586	0.324386				ABHD15	5.36348	1.47497	NT5E	9.74152	2.43765	SALL4	21.9333	7.8487	C20orf26	0.321322	0.115537	TBC1D8	5.68594	2.80034	POPDC3	1.1274	2.34942	SUSD1	8.51513	2.7987
			GPBAR1	1.19372	0.0282137				PPP4R4	3.28659	0.778083	F2	6.19747	2.0157	ACAN	1.38179	0.0341758	PTPN5	0.667404	0.327206	C2orf72	7.009	0.52707	FOXQ1	2.83654	8.66352	F7	4.10856	0.0663082
			MGST2	3.87058	1.41335				NOL4	1.26267	0.151378	GGT1	0.583174	0.238983	SLC4A4	40.1647	0.922967	NDFIP1	92.6705	43.3062	PGPEP1	8.08441	3.7714	THBS1	8.94254	22.5147	UGT2B15	7.10638	0.041947
			PGBD5	1.55741	0.299267				PLOD2	22.7585	8.91178	RP11-664D7.4	6.08981	2.04669	GJA4	10.343	0.618515	RP11-567M16.1	0.28679	0.0959064	SSTR2	9.31683	0.462938	SRPX2	0.685731	1.92897	HNF4G	6.33976	0.351807
			RBM47	11.2741	3.73518				CADPS	0.922754	0.139338	EGFR-AS1	0.627281	0.260292	FAM84A	3.35989	0.540636	C6orf118	1.3175	0.537945	DDC	6.99687	0.570907	GAD1	0.0695461	0.172016	PCSK1	3.69106	0.0676228
			VTN	29.8454	4.26061				WDR72	4.09562	0.914994	FAM182A	0.179223	0.0552558	VEGFA	14.0273	2.5718	ALB	2.4855	0.650014	GNRH2	22.7762	0.600249	SYNPO	14.104	37.7182	ITPKA	7.29857	0.574599
			WNT11	2.89076	0.197169				NUDT4	30.067	13.2018	FREM1	4.32584	1.31119	FAM3B	0.862677	0.0450541	LTB	0.646127	0.217449	NEDD4L	12.4869	4.66631	AFAP1L2	1.07036	2.20608	SLC5A9	2.61142	0.0825986
			SPTLC3	13.3714	1.82662				RBM47	8.91212	3.11921	SCTR	2.08554	0.812364	DUSP5	61.8947	3.28782	CCNA1	0.708336	0.310656	CALML4	2.33611	0.862186	DAPL1	3.13044	28.169	KIF12	37.5307	3.48286
			FAM101A	12.1942	2.02933				LYPD6B	30.0734	8.8078	PRPH2	0.509874	0.202148	GLTPD2	7.83732	1.93136	RP11-196E1.3	0.130813	0.0336692	MYOCD	19.3656	0.73057	PTPRB	0.163918	0.587441	CHST13	5.4102	0.11362
			AKR1D1	2.5375	0.0357363				SPTLC3	19.4132	2.8991	LINC00607	9.83688	3.47258	CCDC154	3.89718	0.843755	AOC3	2.55833	1.25343	CPA2	12.5852	0.231294	COMP	5.25883	23.4917	TMEM27	4.83341	0.649824
			PGM5	0.42754	0.0291108				DLL1	40.1423	18.5294	SLIT1	4.63044	1.81397	CPAMD8	4.18833	1.21254	ZBBX	2.02364	0.735913	SULT1C4	28.5596	5.12529	NIPAL4	0.143569	0.418369	GHRL	9.08862	0.064351
			CRYM	14.3092	1.50048				SORD	25.0366	7.28715	RP11-351J23.1	0.79129	0.252712	AGR2	10.8382	1.10272	CGA	22.4179	5.87542	SRY	6.38582	0.168791	PCDH1	3.87852	8.72633	DFNA5	7.0812	2.21847
			FRMPD1	0.438638	0.0766637				LGALS3	19.8708	1.74715	RP11-85G21.3	2.76986	0.676914	EPHB6	7.83943	2.26009	ZMYND10	1.49449	0.535616	HEPACAM2	9.83969	0.259613	FAM189A2	0.241382	0.628952	CLIC6	32.0739	3.43352
			FGFR3	15.5654	3.40553				C8orf49	3.17597	0.770427	MPV17L	0.521177	0.207757	TMEM74B	3.04766	0.220767	CRYM	2.20249	0.828606	HMGCS2	55.848	0.501929	FP671120.7	0	29.9554	F10	51.295	3.75912
			CHST13	1.95372	0.172411				NR3C2	2.44081	0.74672	KIAA1549L	0.558628	0.21747	TMEM63A	14.2529	4.75734	STAR	2.86038	0.890837	CAPN8	5.79025	0.377472	PVRL4	2.99769	8.78599	RP11-480I12.5	1.43424	0.155328
			PCSK9	3.78743	0.401934				GRB14	6.92694	3.08704	COL21A1	1.75957	0.60946	CPA1	3.99956	0.105533	UROC1	0.440821	0.133781	SYT6	3.29686	0.18276	GABRP	0.569337	2.41051	MAFB	9.21421	1.31161
			SLC28A2	1.835	0.0630476				DDC	2.76605	0.437236	CHRDL2	1.2094	0.424731	GHR	5.03172	0.696059	SERPINA6	1.29673	0.445662	AK5	1.05865	0.0607829	LOXL4	17.5553	44.084	UNC13C	2.09927	0.0235916
			TSPYL5	1.65794	0				LGI2	5.35672	1.39212	C5	10.9506	5.45967	FGA	2.91366	0.0349356	RP4-680D5.2	0.183827	0.0524878	FRMD4A	13.8059	2.10932	TGFA	0.133188	0.385391	FAM3B	2.40171	0.349048
			NDRG1	3.68741	0.54644				CEBPA	2.61122	0.339666	NLGN3	6.17575	2.79179	UGT3A1	0.821046	0.0230429	RP11-781P6.1	0.232547	0.050577	KCNK17	6.41734	0.224684	SCIN	0.190595	0.630914	AMIGO2	9.01456	1.13452
			CTD-2297D10.2	3.15083	0.585677				EGFR-AS1	0.557107	0.0344155	SLC8A2	0.182683	0.0489992	RASSF10	7.57247	1.03298	DEFB1	33.8512	10.3475	POLR2C	37.9668	16.456	UPK2	1.3988	5.1464	PAX6	1.40918	0.138262
			CNKSR2	5.2065	1.32269				CNKSR2	3.93876	1.0316	APOB	1.30639	0.218004	RTN4RL1	5.31244	0.421746	SPAG8	1.26345	0.512061	KIF19	5.27466	0.541149	OXTR	2.32876	6.30495	HHLA2	10.6689	0.0465419
			MGAM	0.452726	0.0163101				WNT11	3.9425	0.369175	DUSP5	61.8947	20.9239	RTL1	3.32612	0.0250199	WDR16	0.976056	0.367859	APOA1	181.131	12.3281	LINC00152	0.839018	1.78335	RPS6KA2	6.19646	2.87661
			DNMBP-AS1	1.21202	0.176407				PCDH15	0.599	0.0194657	RP11-325F22.5	118.87	29.3179	CDX2	5.69097	0.0275204	AOX1	0.923569	0.373322	LYZ	15.2556	0.504911	SLC2A6	0.969729	2.04668	ST8SIA3	1.52283	0.0265396
			GALNT15	0.769793	0.123427				F7	2.14672	0.224503	LGALS2	1.23987	0.3343	ADHFE1	2.16015	0.507101	HIST1H1C	7.0379	3.20788	ANG	3.9209	0.838627	CGB8	0.0569721	0.956261	HEPACAM2	8.26636	0.0774473
			ABCC6P1	0.990276	0.142212				GAL3ST1	6.17138	0.919296	PCSK9	1.60808	0.553135	SLC38A3	7.41109	0.375514	GSTA2	11.4086	4.38308	CHST13	3.1898	0.147412	BMP6	0.26643	0.85126	GPX3	8.55548	0.843878
			ANKS4B	0.727496	0.0384565				DUSP4	19.69	7.99759	PDX1-AS1	1.56824	0.483765	C1orf168	0.73424	0.0847787	LINC00482	1.97123	0.665948	ONECUT1	3.85916	0.117957	COL1A1	193.463	413.372	GSTA2	17.5795	0.0413593
			SLC44A4	1.51028	0.266539				SLN	5.2982	0.0356882	ETV4	10.2165	4.24398	LMO3	4.00507	0.39383	DAW1	0.496689	0.119898	LINC00982	22.4305	3.49636	DAPP1	0.309391	0.93087	ATP10B	1.55095	0.0498667
			PAH	2.22818	0.116255				FN1	992.49	277.273	ARHGEF28	0.192626	0.0774606	SLC38A4	2.7864	0.151909	MAT1A	0.47864	0.141198	ZNF671	2.3865	0.936686	PGM2L1	17.4503	38.6356	PROC	6.68669	0.470025
			GLYATL1	4.9474	1.20541				DOCK8	1.33334	0.505407	EPHA6	1.04525	0.414634	MEG3	0.426681	0.0128831	CA5A	0.141415	0.0445126	SLC26A3	9.91419	0.013969	PMAIP1	2.31218	4.62465	MLN	21.5411	0.466985
			AK4	32.3949	5.90926				CAMK2B	0.741543	0.122622	PRODH2	0.124944	0.008621	RP11-115H13.1	10.8402	2.9654	AGT	2.51408	1.21263	MAMLD1	5.80819	1.12888	SFN	0.441119	2.09304	CDH17	50.6338	0.833912
			LMO3	1.04971	0.159482				CEACAM19	1.84173	0.365322	HTATSF1P2	4.83391	1.8971	LGI2	4.16773	0.737615	DNAH2	0.14338	0.0639447	RP11-678G14.3	3.7918	0.163216	MFAP5	0.267597	1.3038	ABCC6	3.88553	1.04173
			TFAP2C	4.29703	0.533143				F10	11.8328	2.20755	GSTA2	6.54779	2.24926	NHS	8.30887	0.905643	ABCC3	0.643625	0.223102	SLC19A3	3.05054	0.113005	AC026806.2	1.7255	3.91101	ERBB3	23.9749	6.6304
			PDZK1	2.24123	0.223051				STAT4	1.32396	0.530567	CAMK2B	0.428213	0.174745	WFIKKN1	5.56109	0.758557	PRDM8	0.507318	0.198677	ANPEP	5.17971	0.250166	FAS	0.515517	1.07527	KLHDC7A	0.95216	0.0271074
			PRODH2	1.84585	0				PTGIS	13.7835	5.02909	PLXNA2	3.53195	1.76213	PAQR5	1.35986	0.127417	ANKS4B	0.292362	0.0977378	LCT	1.74165	0.00847178	IGFBP7	35.2215	82.4877	ACE2	1.60231	0.0624391
			ACACB	2.12519	1.01646				PRODH	0.88277	0.131895	CCDC135	0.488852	0.198901	SLIT1	4.63044	0.458127	TNNT2	2.34166	1.0999	ADCY2	1.50857	0.0900485	VTCN1	16.0822	50.2008	WWC1	15.7091	4.9308
			GYG2P1	4.09098	1.37267				CHST9	5.16765	1.23044	SLC4A4	40.1647	10.7332	RIPK4	13.3329	5.3213	STEAP2	0.153183	0.05329	HNF4G	5.88408	0.582008	CYP2J2	1.50784	3.23741	IHH	8.02218	0.482125
			POMC	2.96817	0.509825				CPN1	2.35451	0	IGSF21	0.167733	0.0265059	ZKSCAN7	5.27895	2.16777	RNF112	0.423672	0.155068	ANXA13	7.07856	0.00663159	ACKR2	0.107792	0.29905	FGG	14.3078	0.0456758
			PDZD3	0.547267	0.02622				LINC00261	248.982	103.209	SLC7A3	1.60609	0.780704	ANGPT2	40.4174	3.8607	FAM166B	2.28753	1.01937	RASL11A	28.0114	5.04283	SPINK1	521.347	1475.45	DOCK8	0.333275	0.0353305
			DAGLA	3.22727	1.1646				FOSL2	30.0541	9.58081	CTD-2514C3.1	2.33152	0.664695	SP8	3.23437	0.414513	PPP1R42	0.196694	0.047741	NTRK3	2.12394	0.0417074	CXCL3	2.21133	5.03307	KEL	7.23434	0.668089
			DCDC2	1.93898	0.457975				GALM	20.5031	8.73525	AC078993.1	3.65935	0.0923292	CLDN1	18.878	3.21524	WDR38	1.80428	0.716526	PTP4A1	127.666	49.1803	PCDHGC5	0.0865417	0.214122	CTD-2297D10.2	8.53081	1.00434
			ENC1	15.1062	3.5097				SORBS2	5.65607	2.29341	LINC00479	4.73941	2.0105	PTF1A	7.52825	0.0234265	ALMS1-IT1	0.379712	0.141507	SGK1	22.4219	5.55409	KCNMB1	0.118795	0.311575	GOLT1A	4.6354	0.639463
			FZD5	19.4258	5.8797				PDGFA	16.1355	5.10676	SLC47A1	0.798738	0.33314	ECI2	6.78153	2.81179	NPY5R	1.35321	0.366102	HHEX	5.75557	0.347376	BHLHE40	9.5183	19.9973	MEP1A	25.6654	0.0214087
			SERPINA1	2.18753	0.00745261				ABCA6	0.218167	0.0223331	KCTD19	0.0696307	0.0177416	NPC1L1	2.11843	0.00432022	C9orf24	1.66995	0.523856	RIMS2	1.84584	0.281585	RUNX1	2.22805	4.97633	ADAMTS16	14.689	1.58773
			ABCA4	0.309749	0.0346472				CGN	54.9342	21.9418	LZTS1	1.7943	0.746921	SOX11	27.5101	13.0959	CSMD2	0.122401	0.0528087	ALDH1A1	75.6092	0.564193	WBSCR17	1.76183	3.81072	TNFSF10	3.23176	0.0373555
			HLA-DPA1	1.61703	0.261078				MTCL1	5.56595	2.38734	RTN1	1.20992	0.457779	CLDN19	1.03648	0.140424	PPP1R1A	12.9278	4.73265	CHCHD2	29.3576	0.0155945	WNT10A	1.69011	6.85065	PIP5K1B	1.01873	0.130877
			TMPRSS2	3.11012	0.678185				ATP13A4	2.04369	0.452432	SLC38A4	2.7864	1.03815	SOX9-AS1	0.429528	0.0191507	RP11-680A11.5	1.15451	0.505221	RP11-1143G9.5	1.18622	0.0896426	ROPN1L	0.159056	0.478877	PCSK2	1.62174	0.0650625
			NFATC2	2.2434	0.845505				DRICH1	1.86453	0.230832	APOC3	0.543637	0.0387062	FAM167A	4.8763	1.41171	RP11-551L14.1	0.385449	0.187365	MANBA	31.8337	12.9847	LAMC2	23.3076	50.2231	KCNH6	3.03543	0.0377421
			C1orf116	2.74081	0.476635				DUOX2	0.190522	0.0444682	AGTR1	4.25631	1.88111	IRF8	0.821683	0.0933888	CYS1	1.14078	0.495243	RP5-984P4.6	3.39417	0.192336	GLIPR1	1.02615	2.31614	C1orf210	13.1329	1.24913
			GPX2	12.1765	1.6241				FOXA3	18.8717	4.20317	AQP7	0.452474	0.161445	PRSS12	1.85431	0.233638	DEFA4	12.292	5.90321	PLBD1	9.94216	3.70479	CALCR	0.199572	0.653713	CPM	2.98851	0.11408
			SYTL4	1.05184	0.377498				SP8	8.5551	2.03095	FGG	1.24976	0.250604	CDH17	2.01891	0.022144	KLRF2	2.05461	0.671196	HPN	18.5724	6.32898	RP11-619A14.2	0.38765	1.55458	SERPINA1	146.711	0.346879
			MARC2	2.9244	1.13886				CDH26	0.773773	0.128775	SMOC1	3.81931	1.64635	ALDH1A1	13.1843	0.089208	RP1-90J20.11	3.21246	1.52661	ZNF764	10.7591	5.27932	KRT17	4.91588	25.342	ITM2A	16.8803	2.95299
			OPRK1	4.63946	1.64826				STC1	6.9603	1.84202	MCC	2.22028	0.965162	FBLN7	1.3662	0.290739	SERPINF2	17.3849	5.57846	GPR114	3.54128	0.865775	MAP3K7CL	0.325258	0.864238	UNC93A	5.19195	0.139983
			FOXQ1	2.50457	0				PLXNC1	3.74652	0.90571	POU3F2	1.12856	0.315664	APOB	1.30639	0.0113841	ATP2B3	0.115732	0.0423043	LINC00261	258.804	83.8773	SUSD4	4.31507	11.5213	F2	4.26615	0.0956486
			MERTK	8.81214	3.29357				S100A16	26.927	5.91579	RP11-351J23.2	0.150933	0.0501457	ARHGAP18	10.3565	3.1926	POU3F1	0.938445	0.325905	CADPS	0.748799	0.0711181	EYA2	0.780084	2.34448	MCOLN3	2.03516	0.121173
			PRODH	1.28433	0.208282				TRIM4	0.822954	0.0941617	DACH1	5.86709	2.59156	RP11-277P12.20	2.91674	0.567945	TCF24	0.611586	0.0921178	BTBD17	2.97315	0.179809	SLC9A4	0.33307	0.763477	HNF1A	4.0368	0.262163
			PCDH15	0.477445	0.0168152				IGFL4	1.14287	0.403505	SLCO5A1	0.685201	0.322802	SPIB	1.25393	0.0494497	MADCAM1	1.33446	0.502008	CD300A	1.2163	0.137241	PTPRE	0.46803	0.952797	HS3ST4	1.0752	0.0747827
			EHHADH	1.18521	0.450489				PRODH	1.23376	0.0543236	SLC39A5	6.83688	3.18393	LEFTY1	4.35338	0.34718	TMEM86B	3.67393	1.62614	MGST2	3.7102	1.17151	GRID1	0.322076	0.810067	IYD	0.900837	0.0126899
			HMOX1	8.19255	2.73429				CDX2	11.0969	0.485057	CSGALNACT1	1.32837	0.549024	LHFPL3	6.4795	0.0196111	SLIT1	12.4223	5.77775	PCSK1	4.3701	0.267658	COL17A1	0.571164	2.39812	CORO2A	6.03692	1.39466
			G0S2	5.12432	0.22368				ANGPT2	36.1936	6.57632	LMO3	4.00507	1.77102	NR6A1	7.66266	2.1604	PDZD3	0.245452	0.0933349	FGG	23.1124	0.381686	JUNB	23.891	59.5002	PDZK1	6.80881	0.274238
			UNC13C	0.239163	0.0108179				ALDH1A1	9.83496	0.281034	SERPINF2	19.5225	5.73876	ANXA13	6.3474	0	HTATSF1P2	3.3945	1.51685	RP11-295P9.3	2.30859	0.678432	TINAGL1	5.47858	12.7479	CGN	27.4445	6.82989
			MECOM	13.1618	4.29572				FAM20C	5.68427	2.31744	MYC	6.00316	2.89294	RAB3B	15.6121	3.16529	LCN2	1.15063	0.417283	FER1L6	2.16966	0.1294	CALB1	0.385827	1.4061	C5	10.425	1.46723
			PIK3R5	1.12627	0.32346				AK4	13.1399	2.89539	RP11-216L13.19	1.50461	0.736024	CHRDL2	1.2094	0.0288157	TMEM74B	3.81805	1.90619	PPEF1	1.96045	0.304638	ANXA1	13.6758	33.5904	MARVELD3	2.4089	0.430436
			GCNT3	0.466135	0.00528788				CLDN19	3.69405	1.21593	ABCC8	0.20942	0.0794547	POMC	5.83084	0.821221	GSTA1	73.704	35.1158	TMEM158	58.107	7.21559	APOL1	0.380606	0.971734	CRB3	11.6734	2.55184
			HHIP-AS1	6.98677	2.7197				PGM5	0.26447	0.0273621	ARHGAP28	14.2562	6.03462	SNTB1	3.81203	1.20674	C1orf158	0.857647	0.240729	RIPK4	17.343	7.23822	EOMES	0.160034	0.651031	SLC1A1	12.9281	2.76893
			HHIP	1.58311	0.377359				LIPG	1.26855	0.229644	CTD-2227E11.1	4.87732	1.79032	SSTR1	0.735181	0.0227294	CEACAM22P	0.413986	0.152322	MLN	8.35184	0.354217	NRK	0.293777	0.818271	SLC19A3	3.78895	0.0965081
			GAL3ST1	5.08393	0.849519				NRARP	22.8706	7.02075	HNF1B	12.2136	5.1261	CLU	22.1487	3.05679	SHISA8	0.331346	0.0899338	LINC00543	3.38588	0.502267	ITGA4	0.791946	2.77655	INSM1	9.27764	0.331689
			BCMO1	1.35894	0				RP11-73C9.1	2.52991	0.128649	TMEM229B	0.29837	0.111185	DHRS3	21.9543	3.11025	ESM1	0.469905	0.10139	HDHD3	19.8517	7.57601	LINC00511	0.318539	0.722215	UGT2B7	3.55561	0.0601617
			AGMAT	1.30957	0.264462				MPP1	0.845583	0.275024	ROR1	6.55778	2.52167	KLHDC7A	0.554874	0.0114493	ARID3C	0.945481	0.466583	TTTY14	3.80373	1.29924	HCAR2	0.411066	1.52521	HDHD3	20.9308	6.72675
			PLCG2	1.32589	0.361093				RP11-43F13.1	0.380513	0.0409732	FAM163A	0.287017	0.0643456	ANXA4	18.5774	7.4693	NR5A2	2.84285	1.17051	AMACR	3.02031	0.716284	DCLK3	0.0998986	0.28316	NEUROD1	7.20614	0.0111366
			DPYS	1.47697	0				GLYATL2	3.71048	0.900082	RN7SL8P	21.0087	6.00988	CLMN	2.25068	0.697375	ZNF474	1.13443	0.363986	IRF8	2.09972	0.352225	TFAP2C	0.859126	2.00515	TDRD7	7.55627	3.35322
			C9orf64	0.956492	0.00913699				PRDM16	0.987895	0.304868	USH1C	0.21492	0.0730267	TM4SF4	6.83707	0.0242208	PHEX	0.290464	0.126569	PGA5	3.35936	0.102204	ADRB1	0.0716774	0.222719	FOXA3	12.5872	1.23692
			HHEX	2.64386	0.344582				CTD-3080P12.3	1.56317	0.0138686	RP1-269M15.3	0.86383	0.35752	ST3GAL6	6.2691	1.10541	CHRNB4	0.560814	0.270401	ANGEL1	22.5893	10.2802	LYVE1	0.0328596	0.146144	DIRC2	8.64212	3.93354
			LINC00543	0.857026	0.104805				ALG1	2.20909	1.10241	EPHA7	9.80005	4.35567	FOXO4	8.50194	3.92161	TCTEX1D1	0.894012	0.232131	SLC18A1	1.13615	0.0749451	ANXA8	0.308855	0.946661	ANKRD1	133.691	17.5872
			STC1	2.20385	0.555153				EXOC3L4	1.55579	0.455954	STEAP2	0.266683	0.0974263	FZD5	75.8035	18.9246	ENKUR	1.40475	0.632847	FAM83F	0.687404	0.172841	RP3-416H24.1	0.319238	0.907366	THRB	9.28135	0.790654
			AC078993.1	26.4627	0.490734				PHLDB2	9.13612	2.58767	SLC38A3	7.41109	2.78736	PLEKHA6	8.15765	2.19959	CX3CL1	0.425735	0.198651	GPR160	4.40326	1.44873	GBX2	0.340517	0.814807	NEURL1	3.71591	0.296083
			CPM	0.700466	0.0874749				LINC00982	0.63321	0.147487	RP3-525N10.2	0.204186	0.0621083	FRMD4A	7.16162	1.44322	CTD-2313J23.1	0.0539421	0.00764287	NBEAL2	43.7083	10.4571	TFAP2A	0.0678479	0.174711	PGPEP1	9.17191	4.29286
			RNF224	3.01123	1.07335				ANKDD1B	0.73338	0.103129	RTL1	3.32612	0.913903	NETO1	2.72621	0.0940807	AGPAT9	1.89119	0.696186	ANGPT2	11.8689	1.28306	MEOX1	4.24579	11.0069	SSTR2	3.8729	0.102611
			CEBPA-AS1	3.01046	1.19193				RIMKLA	0.704706	0.192095	TTC23L	0.319794	0.148933	RGAG1	2.03314	0.184172	MALL	0.412449	0.198532	FAM214A	10.8189	3.39472	BRINP1	0.590864	1.4638	TMEM229B	1.28072	0.0414255
			ARHGEF28	0.155853	0.0225007				FRMD4A	4.69044	1.38678	TUBB4A	4.29186	2.05405	PPP4R4	3.69298	0.749375	CPA2	12.5852	4.31536	FLJ44511	2.74848	0.60859	IL1A	0.149951	0.507085	FBP1	3.20604	0.620848
			NPR1	0.521001	0.136106				C5orf63	0.351424	0.136355	RP11-1143G9.5	0.131137	0.0420231	TRABD2B	6.50094	0.877768	RAMP3	4.67941	1.45957	FABP1	8.47779	0.0203259	BATF	0.101784	0.547024	SFRP2	30.4075	3.70657
			IGSF11	5.02058	1.9677				AKR1D1	1.24326	0.045116	RFX6	4.63958	1.90362	CCDC60	0.817021	0.0384811	MESP1	0.288518	0.0844061	RP11-175P13.3	7.92141	0.828669				GUCY2C	1.82197	0.0780307
			RP11-528A4.2	3.43574	0.0251665				PCYT2	9.52047	4.25619	ST8SIA3	2.5496	0.944638	FAM46C	9.46289	2.1934	SCN4A	0.63272	0.247995	SIDT2	31.1403	10.3249				LRRC4	10.6282	1.28258
			GJB1	1.26222	0				NWD2	0.249778	0.00395465	CCDC60	0.817021	0.363797	SDK1	4.12271	1.34547	AMBP	79.4667	31.8723	LINC00574	2.25767	0.322083				GOLGA2P5	15.1426	1.57154
			MYOF	30.4999	11.1811				TFCP2L1	0.377496	0.103614	DCC	1.22505	0.377572	VWCE	2.40853	0.474115	LRRC71	0.259179	0.0812986	NKX2-2	6.58111	0.358766				RP11-115H13.1	5.60963	1.26896
			DNMBP	15.5884	6.94954				COL19A1	0.387023	0.00945031	NR5A2	3.58391	1.3972	CDHR3	0.980466	0.119889	TMPRSS9	0.110083	0.0392471	PRR26	0.712386	0.0338901				EPHA1	8.66391	1.70191
			PMM1	5.4815	2.37068				AMIGO2	1.62437	0.484426	ACAN	1.38179	0.487561	C5	10.9506	2.3268	AC213203.1	0.314548	0.0810856	F7	1.15057	0.0433047				VIPR1	0.899658	0.0563931
			MAATS1	18.3092	8.34141				PGBD5	0.925571	0.246212	GSTA1	14.6069	6.69475	FOXJ1	13.5138	0.804624	NME9	0.559508	0.252935	CCDC154	4.06875	1.13239				AKAP7	9.82666	2.16801
			EBF4	6.95151	2.73545				PPEF1	0.787622	0.192864	GPBAR1	0.725802	0.274596	PGBD5	3.8685	0.817824	RP11-431J24.2	1.18994	0.556865	KLHL35	2.19567	0.312099				ABAT	3.58756	1.02045
			GLTPD2	3.03255	1.03774				CRYL1	11.7974	3.24362	GJA4	10.343	4.52823	KCNIP1	11.3322	1.62691	TNR	0.113376	0.0263555	OLFML3	76.0574	16.0476				FRAT1	4.0516	1.30163
			LINC01106	0.632116	0.0892938				PRPH2	1.80599	0.527608	BCHE	1.26923	0.427283	SERPINB6	46.3759	12.5405	AVPR1A	0.16249	0.0709709	RIMKLA	1.50996	0.286342				CLDN7	25.7046	5.20487
			TG	0.159502	0.0134171				ITPKA	1.06895	0.221619	SCUBE1	0.902182	0.408242	HABP2	7.72352	0.00199225	CASC18	0.782629	0.367557	GAD2	0.726492	0.0368517				SPAG1	2.14975	0.271619
			FOXA3	24.2343	5.88414				ANG	1.75924	0.607186	CRYM	1.3573	0.530569	GSTM2	3.99672	1.42479	USP2-AS1	0.179452	0.0849978	VWCE	4.69514	0.958374				ATP13A4	1.35961	0.117424
			SPOCK2	3.24809	0.587341				ZNF93	10.4412	5.08015	IL33	0.639131	0.20811	SOX3	1.18128	0.0253891	NTRK3	2.12394	0.651817	LBX2	1.94438	0.412923				HEPH	33.7152	12.2562
			FAM46C	6.0474	1.93693				GPR160	5.47154	2.56776	NRG3	1.65404	0.712696	HAAO	1.95245	0.472195	TBC1D26	0.192325	0.0698105	ACY3	4.74422	0.176382				RBP4	24.6322	0.0253563
			QPCT	0.820501	0.0341928				RP1-182D15.2	2.8924	0.412352	HOGA1	0.180007	0.0754543	MITF	1.8632	0.504271	UGT3A1	0.512575	0.228271	IGFL4	1.84627	0.546228				RAB26	2.9988	0.391936
			SLC23A1	0.80583	0.121182				HNF4G	2.32518	0.520617	KIAA0226L	0.214405	0.0979852	RP11-488C13.5	5.14837	1.74471	CES5AP1	1.54167	0.697167	MAP6	1.18023	0.258371				MASP1	0.506616	0.0322672
			SLA	0.398956	0.0579367				PIGZ	1.81807	0.510922	PLD5	0.291202	0.110369	KLF15	3.10391	0.685614	C5orf49	2.19447	1.01905	AGMAT	1.66591	0.23363				RTN1	1.08378	0.0242896
			SSUH2	0.628265	0.0875964				SERPINB1	11.6237	5.33334	ETV5	4.72765	2.18324	F2	6.19747	0.00750871	TMEM45B	0.21985	1.44848	LLGL2	36.2278	13.6706				FAM222A	2.27691	0.139493
			ESYT3	0.919699	0.415673				ZNF619	2.19986	1.02557	LINC00173	0.637603	0.258058	CRYM	1.3573	0.0831611	SRRM4	0.494057	1.37347	ARX	4.64293	0.0865162				HABP2	9.30356	0.00746396
			IL1RAP	1.21314	0.284695				RP11-511B23.1	1.08032	0.181928	FBXO43	0.309214	0.141071	RP1-90J20.11	4.22543	0.580747	RP11-680F20.10	0.442037	1.2452	AC009014.3	1.86632	0.15564				C1orf106	18.0769	4.66106
			SERPINB1	9.51953	4.11441				SRY	7.47597	1.65256	SHISA3	0.535086	0.145785	RNF152	2.93135	0.228216	ACRV1	0.909548	2.06961	C9orf64	1.04436	0.0202685				ACSL5	0.883625	0.0909858
			TLN2	9.65338	4.54691				IRF8	0.37063	0.0801816	ANXA13	6.3474	2.08493	TBXAS1	0.474826	0.122279	GALNT9	2.40181	4.87908	TMOD1	4.90805	0.666332				TM4SF4	35.5907	0.012755
			LGALS2	2.11967	0.0535604				UGT2B11	1.0723	0.0520292	TMEM72	0.273245	0.0988974	PDGFA	13.1547	3.43887	STYK1	0.486357	1.46876	C2CD4B	2.83715	0.050841				ARSD	2.94087	1.18605
			FAM179A	0.364373	0.0725003				GLYATL1	3.70679	1.19698	NHS	8.30887	4.02698	SLCO2B1	0.419455	0.0120654	TRIM9	0.832258	1.8367	CRYM	2.20249	0.166949				CNR1	3.66545	0.518819
			GPR160	4.67245	2.09551				XG	0.374968	0.0436372	UGT2B15	0.493607	0.176784	ST8SIA3	2.5496	0.202941	ALOX15	1.47801	3.48157	GRB14	4.74492	1.87911				TPH1	4.70793	0.154343
			LINC01123	0.620599	0.0488487				PARP12	0.491051	0.169146	FAM135B	0.123286	0.0439369	ALG1	2.80574	1.18694	EMILIN2	4.68074	9.7117	SMPDL3A	13.9626	3.06829				AGMAT	1.78038	0.120537
			THRB	0.418587	0.0721591				SMLR1	0.513601	0.025955	LEFTY1	4.35338	1.91911	FRAT1	5.02381	2.14133	IL17REL	0.330008	0.871724	MGAM	1.00967	0.0421982				CTNND2	17.1753	6.51486
			ACSM3	1.34319	0.243442				C9orf64	0.786484	0.00596352	SPTLC3	21.9461	10.122	PROC	1.55844	0.186455	ANK2	1.4398	3.75049	IHH	8.05956	1.13765				HHEX	10.3322	0.595384
			SH3TC1	0.297491	0.0698929				MAMLD1	1.90066	0.671191	AC013275.2	0.80307	0.270374	GLP1R	1.41008	0.0347243	ACOXL	0.167482	0.518802	TMPRSS6	1.47374	0.249049				GIPC2	2.34643	0.0152694
			DDC	7.15683	1.61235				HS3ST3B1	2.04802	0.839308	FTCD	1.74695	0.828928	SERPINA4	3.4281	0	MIAT	1.24974	4.42366	SULT1B1	3.19033	0.295718				LINC00543	2.21812	0.0626252
			XG	0.454473	0.018866				ACY3	1.12614	0.0562822	PAQR9	0.25146	0.084702	GREB1	4.90141	1.86173	KCND2	0.42276	1.05907	ANK1	0.930366	0.2057				A1CF	3.42212	0.0148595
			PLEKHG4	1.46426	0.702005				FTCD	4.40282	1.07249	CSMD3	1.50924	0.488682	NEURL1	1.64348	0.227156	HIVEP3	0.169429	0.373927	LINC00242	4.83047	1.21192				PBXIP1	36.6803	15.2329
			CTD-3080P12.3	2.19085	0.0103727				USH1C	0.289795	0.0289812	HTATSF1P2	3.24494	1.32496	ONECUT3	0.372062	0.0187181	RASD2	0.208221	0.592144	FAM167A	24.3965	8.30467				MANEAL	1.85557	0.172832
			VAT1L	5.33228	0.963698				FAM162B	3.82016	0.172196	LHFPL3	6.4795	1.80819	LINGO1	4.34249	0.885328	MLC1	0.123454	0.404575	GALM	26.1694	9.86048				ADCY1	4.24146	0.852603
			SMIM6	1.66356	0.0229603				ARHGEF15	2.98298	0.857541	UGT3A1	0.821046	0.35743	DRICH1	1.96131	0.135245	TFCP2L1	0.34083	0.689468	ALDOB	4.2341	0.0171912				MPP1	0.935668	0.144275
			B4GALT1	55.3108	25.6045				LINC01091	0.115865	0.00726839	AC078941.1	0.528617	0.236424	PKDCC	71.638	14.9071	FP671120.7	0	54.4581	RAB17	2.87268	0.443748				AQP10	2.62887	0.150985
			COL27A1	8.00785	3.04841				DEPTOR	6.34622	2.2984	SLC22A3	2.62335	1.24628	EPHX2	6.03049	1.43797	DCX	0.52832	1.56443	GUCY2C	0.82813	0.0625426				FAXC	0.66678	0.257596
			CLU	17.3327	4.17357				SLC28A2	0.801236	0.0623171	RP11-731J8.2	0.402331	0.185336	ELFN1	3.6612	0.677486	CABP7	1.07457	4.30227	BTBD11	0.616894	0.0945259				GNAO1	2.05417	0.262309
			TMEM161B-AS1	1.85628	0.747075				LPPR1	2.10874	0.766479	PTPRZ1	0.262389	0.110851	DEPTOR	21.3547	5.70861	CLDN5	1.99295	7.09057	IDS	20.6957	9.09909				C12orf75	36.0375	10.1888
			RP11-43F13.1	0.452209	0.0728494				LINC01123	1.08435	0.157501	SMLR1	0.307222	0.0969147	ARID3C	2.71756	0.483712	CAPN14	1.10069	2.36329	ACTN3	2.32745	0.169037				STON2	2.05574	0.409407
			CDH26	1.0867	0.231683				GATA4	90.4886	24.1209	SLC30A10	0.137334	0.0412532	REN	4.9418	0.0166862	NOS3	2.99677	6.02671	CCDC37	2.0594	0.0855849				OCLN	19.3868	6.58055
			GOPC	7.13447	0.461718				PNPO	1.83705	0.732831	RP13-516M14.4	0.1952	0.0481709	VCAN	113.9	15.105	RAB37	1.08477	2.23717	SI	0.783264	0.0314949				GCH1	17.5339	1.77982
			LIPG	2.09524	0.424394				GOPC	6.60076	0.516632	RHOH	0.436571	0.0980657	CTD-3080P12.3	4.8414	0	JPH1	1.70978	3.43481	PPP1R1A	12.9278	1.01304				ANGPT2	1.33394	0.0806735
			HRH2	1.99891	0.460436				COBL	1.94714	0.90077	SLC22A8	0.243741	0.100275	HNF4G	3.08327	0.457228	ANKRD22	0.753529	2.28772	GSTM3	5.03712	2.07272				CLDN18	10.5353	1.01785
			NR5A2	1.16249	0.173924				FAM163A	0.510549	0.0226077	RP11-366L20.2	0.329315	0.139221	JARID2	21.6086	9.15851	KCNN3	0.310853	0.701756	RCAN2	2.58634	0.934853				SLC30A8	1.98834	0.0117942
			PTGIS	34.6009	14.6374				ASIC2	0.300766	0.0293056	LINC01314	0.110713	0.0351072	SPAG16	6.5658	2.33446	BIK	9.99159	21.0087	FAM20C	12.4854	4.3623				SCG2	9.07579	1.0054
			CDKN1C	47.8312	20.7424				PDZD3	0.305674	0.0360162	MMP1	6.70018	1.50494	PCYT2	8.01506	3.01195	EMP1	1.73934	5.62589	RP11-143K11.1	2.98283	0.186342				CACNA1A	0.670964	0.0327467
			CRYL1	10.7878	2.94585				SYNE3	0.464086	0.131119	TMCC3	0.790019	0.362477	CMTM8	25.4356	10.6823	RET	0.957087	2.3403	RBP4	5.67089	0.133649				CHST9	8.31239	1.25912
			MYO3B	0.291206	0.0226987				CREB3L3	0.85444	0.027351	LRAT	3.74117	1.7436	RN7SL8P	21.0087	0.126761	XKR7	0.61871	1.41029	C3orf58	22.6015	8.6033				CDHR5	17.042	0.78103
			FLJ44511	0.76697	0.214372				CEBPD	2.56224	0.496779	MAOB	0.9211	0.394775	INSR	5.09045	2.44818	WBSCR17	3.49916	7.6428	KCNK16	7.4448	0.0090838				OR2I1P	30.0997	0.383174
			ZFP42	1.08573	0.0732348				DPP10-AS1	4.72822	1.58373	LINC01105	0.0313808	0.00494107	SLC44A3	18.8717	7.20982	ATP2A3	8.52448	17.1957	TMEM63A	17.3813	7.23189				CDCP1	1.50409	0.240854
			AC005682.5	1.94713	0.662081				MYLIP	26.7732	11.2339	SPIB	1.25393	0.514053	CRTAC1	1.90694	0.241425	SCN3A	0.111065	0.298908	DRC1	5.38351	0.271481				KCNJ8	5.92512	1.02762
			ASGR2	1.55883	0.00366794				RIMS4	6.26436	2.62816	RP11-468N14.09	1.78541	0.511439	GHRL	1.524	0.0455816	PRSS3	0.269178	0.717659	CLDN18	203.758	31.0006				NELL2	2.70181	0.376135
			FOSL2	8.67386	3.23518				RBP4	1.13578	0.0389114	ADAMTS19-AS1	1.10916	0.433483	DCDC2	6.03329	1.48542	RP11-293M10.6	0.0322403	0.106287	TBL1Y	4.66846	1.08045				KIAA1161	9.92781	2.40481
			GLIS3	0.452172	0.131062				RP11-766F14.1	2.62203	0	GLP1R	1.41008	0.491984	PNMA3	0.822779	0.198598	TRH	6.99453	18.1128	KCNH6	1.02752	0.0527209				OPRK1	2.62684	0.626082
			TRIM4	2.03977	0.342157				AC005682.5	0.934259	0.303118	CYP4X1	1.26829	0.505656	SATB1-AS1	0.729421	0.198335	HCAR1	0.141695	0.333789	FAM107B	34.7922	12.948				PCED1B	2.67818	0.195106
			MPC2	29.8338	14.4572				GPR39	1.20895	0.345832	WNT8B	0.802267	0.304889	RPH3AL	2.63223	1.14915	ASCL1	11.1069	28.8836	ITIH3	0.537742	0.0520999				SYBU	4.91739	0.770561
			PRR15L	1.03891	0.0181504				SORD2P	1.34211	0.396417	RP11-90K6.1	0.600207	0.271061	GLYCTK	5.17847	1.45325	HRH2	1.02036	2.1044	NFASC	0.408308	0.0591127				MGST2	6.76693	2.18885
			PIEZO2	3.48564	0.606783				EHHADH	1.10729	0.519914	CCDC108	0.12641	0.0587995	ISX	1.68993	0.280361	RP11-5C23.1	0.408153	0.928443	IDNK	6.2905	2.30766				CEBPA	7.19913	0.615676
			NCAPD2P1	0.815525	0				VSIG1	3.17066	0.744829	SLC19A3	1.20405	0.46377	TSPYL5	1.29599	0	ZMAT4	0.176988	0.400983	SLC17A9	2.65039	0.415342				CEACAM1	1.01887	0.0801776
			A1CF	0.315619	0.00680302				INSM1	0.667852	0.00578068	CRTAC1	1.90694	0.905451	MARC1	3.61423	1.53008	USH1G	0.152769	0.357356	GDA	0.947224	0.0619586				F2RL1	30.3648	5.09209
			SPINK1	1.7354	0.187169				NT5E	2.94526	0.400238	LAMA1	21.3262	9.97682	PIK3C2G	1.72759	0.122506	SYK	1.16952	2.72755	GHR	2.57218	0.526046				CPLX2	1.05544	0.0710223
			MIR8072	2.83293	1.23039				ANKS4B	0.233103	0.0130909	HHLA2	0.111779	0.0217108	KANK1	3.6842	1.8146	GFI1	0.232264	0.515294	INSM1	27.4703	2.58983				CDX2	22.3039	0.289403
			ZNF382	1.29408	0.380513				HRASLS5	1.6722	0.466167	GALR1	0.0644656	0.018259	PLXNC1	2.60338	0.540812	BARX2	0.522388	1.23132	RP11-175P13.2	4.79411	0.846742				ASB9	2.07894	0.11015
			TMEM74B	2.62076	0.629921				RP11-89K21.1	1.01857	0.191472	SHISA2	9.55979	4.76123	GSTA2	6.54779	0.011732	TRPM8	0.0615053	0.296682	FOXJ1	29.0584	2.18675				CYB5A	6.38966	2.35133
			SMLR1	0.76142	0.0104509				ONECUT1	2.41356	0.379115	B3GALT1	4.06958	1.77348	RP11-175P13.2	3.51163	0.442703	RP11-120K24.3	0.320434	0.839885	ONECUT2	2.17756	0.125417				GLDC	3.66512	0.694353
			C5orf63	0.36503	0.150984				GCNT3	0.187229	0.0138378	TTLL6	0.108215	0.0402741	CALB1	7.90106	0.373958	XKR4	0.0888519	0.185449	OVCH2	1.18801	0.120123				INA	4.51534	0.620516
			MPV17L	0.359072	0.0669242				KCNIP1	1.91452	0.496566	LINC00907	0.0560197	0.0177807	CUX2	3.95668	0.717162	GALNT5	0.474465	0.962371	ANKDD1B	1.02979	0.0998659				ANXA4	26.0045	9.90016
			SEMA4A	0.597761	0.153593				BIN1	10.6677	5.03103	PLG	0.101054	0.0286983	SGPP2	5.27466	1.43058	LRG1	0.32476	0.659918	ITPKA	2.31104	0.38604				PTP4A1	67.4493	26.751
			CD302	1.80172	0.383287				OPRK1	1.1571	0.486462	TRPC4	1.26846	0.566528	NT5E	9.74152	0.709972	DAPP1	0.150337	0.411679	UNC93A	42.628	4.61984				SLC15A2	23.9535	1.30912
			VWA5B2	0.236213	0.036193				S100A10	125.272	30.7188	RP11-431J24.2	0.304427	0.0969513	FBP1	1.36307	0.332691	MLPH	1.0626	2.46142	RP1-152L7.5	31.4364	12.215				CD3G	0.981953	0.0564299
			GLYCTK	3.71187	1.33896				QPCT	1.17647	0.151261	PIK3C2G	1.72759	0.67394	FTCD	1.74695	0.263067	ITLN2	0.358117	0.987933	NEUROG3	30.4499	0.93098				SLC7A7	46.9044	5.43993
			RASSF6	3.1448	1.44911				SERPINA4	0.339965	0	MYL3	0.707123	0.275591	MST1L	0.719886	0.214417	ADAMTSL2	0.058188	0.141785	PRDM16	17.3386	4.77646				SLC18A1	1.42582	0.0155521
			RAP1GAP2	5.61666	2.7681				GOLGA6L2	0.350653	0.0133342	TG	0.0760021	0.0298154	PCSK9	1.60808	0.175595	BPIFB1	0.0137912	0.107234	HSFX1	8.32142	1.83263				BSPRY	4.98838	0.885374
			DRICH1	1.29175	0.190439				APOA2	32.7411	3.91081	RP11-627G23.1	0.0531035	0.0173096	ARHGAP5-AS1	4.89201	2.11441	AC133680.1	1.49581	3.19933	HAVCR1	3.10147	0.022412				SLC15A1	0.838954	0.0233731
			SPSB2	4.75395	2.01326				ALKBH3	3.62109	1.66263	AC007193.10	0.455393	0.0685516	RP11-175P13.3	4.33659	0.606965	CAPN6	2.12246	4.63902	LCN15	0.879511	0.0760607				AIM1L	5.50331	0.822294
			SAT1	22.7353	8.3717				HES1	47.0871	19.4924	NDUFS4	14.2958	30.9973	MPV17L	0.521177	0.0708046	AQP3	3.30279	7.26873	DLL3	3.53912	1.08931				PVRL1	11.0397	2.98953
			FAM182A	0.524841	0.107847				TMEM229B	0.375956	0.0711515	SLC1A3	2.71471	12.5416	MNX1	14.912	3.15807	HS3ST6	2.32781	5.35901	GRAMD1B	3.81382	1.05996				FEV	8.88606	0.23719
			TUBB4A	16.685	4.41676				PMM1	4.07906	2.03632	C12orf36	0.154669	0.828069	MYOCD	0.971969	0.0801633	VIT	0.0196795	0.107171	CASC18	0.782629	0.0481092				CALML4	2.22285	0.916496
			CHRDL2	0.506366	0.0583071				TMC7	0.902819	0.402463	CPT1A	1.16217	2.66114	LINC00479	4.73941	0.778126	VSTM5	0.0418571	0.126304	SDCBP2	5.29454	1.70435				PIK3R3	4.67831	1.20837
			ZNF619	2.14725	1.01209				PRSS1	28.6874	5.98753	OSBPL10	5.18482	11.7641	A1CF	0.697287	0.00420513	PLA2G3	0.254301	0.517537	SLC44A4	18.4593	4.15863				APOA4	69.9092	0.0130194
			ALKBH3	4.27248	1.83825				RP11-274H2.5	0.44882	0.0615186	AR	1.56718	3.79188	SPAG6	1.15137	0.148765	GHRH	1.07885	4.93345	IMPA2	23.0577	11.4244				SP8	3.17199	0.424248
			CHRD	3.6745	1.35845				GREM2	0.285856	0.0424601	SPON1	22.1151	54.1393	GALM	17.659	7.35848	CSF1R	0.240897	0.491453	MAATS1	10.5749	4.29949				HPX	2.33849	0.209283
			FAM110C	0.912336	0.306371				LINC00242	5.31031	2.19563	HIVEP3	0.28792	0.751762	ROR2	5.51734	1.79783	GLRA2	0.0492756	0.151881	RAB3B	14.6114	3.72125				SULT1B1	5.8515	0.435122
			CPAMD8	3.94356	1.91054				SCARB1	3.2334	1.40384	CD9	6.7359	16.032	EHHADH	0.940718	0.327986	HLA-DRB1	0.0744461	0.260643	INS	15.9691	0.0201755				EML6	0.394279	0.0518962
			ANO1	6.37292	1.44281				CHST13	0.709698	0.113458	SMTNL2	7.42616	18.0628	MAMLD1	1.72117	0.47024	ZNF860	0.785904	1.87276	A1CF	0.752061	0.00869669				CELF3	4.34381	0.231065
			GPC3	264.229	98.4964				SCN3A	0.100524	0.00914435	GALNT6	0.744216	1.69319	LINC01224	5.81134	2.26856	TCERG1L	0.181785	0.396026	SMIM5	2.95118	0.622361				PRLR	0.652255	0.0107193
			KCNH6	0.323091	0.0148692				COL22A1	3.33114	1.35062	EPSTI1	8.27256	17.3511	SORD2P	1.91865	0.405078				WSCD1	4.75364	1.78658				TMEM178B	0.626089	0.0788823
			RP11-142C4.6	1.54479	0.304776				PDE6A	0.207248	0.0567987	GPRC5A	2.72445	8.9128	GSDMD	1.59506	0.581205				LINC00494	4.88809	1.04696				CPVL	2.9307	0.996657
			IGSF1	4.26971	1.52844				EPAS1	1.12117	0.281799	PDPN	10.5705	21.868	HDHD3	18.9869	8.67096				VWA3A	1.63772	0.126475				TMEM51	7.39621	1.01669
			S100A14	95.1037	16.8584				THEMIS2	0.92805	0.397847	BTBD11	0.18665	0.503174	TESK2	6.19575	2.56434				LINC00599	1.71788	0.0724367				SPTSSB	9.01512	1.98793
			FREM1	2.16932	0.34761				SOX3	0.977756	0.236261	APCDD1	8.96687	23.9981	RP1-269M15.3	0.86383	0.0684483				LINC00643	0.776079	0.0317927				RIMS2	0.50411	0.0627775
			RP5-1059L7.1	0.335393	0.0441327				SEZ6L	4.64181	1.26989	AOC1	1.54177	7.45079	RP11-351J23.1	0.79129	0.0370405				CRYBA2	3.33886	0.229098				CSF1R	0.783463	0.0515263
			HYAL1	0.906095	0.21384				PHACTR3	0.203061	0.0481604	DPYSL3	48.8572	102.867	PRR15L	11.8635	3.62382				APOA4	6.24316	0.0382062				APOB	4.56235	0.00131267
			ACY3	1.99709	0.0143141				CDH17	0.514668	0.051759	GALNT9	0.0757492	0.199682	CAMK2B	0.428213	0.0618399				SERPINF2	17.3849	1.17632				GPT2	11.2087	5.32895
			PAQR9	1.05051	0.167124				BCAS1	0.250882	0.029788	LHFP	9.79717	27.501	MMP1	6.70018	0.00824207				PVR	23.046	6.28388				ALDH1A1	35.7442	0.306478
			CFTR	0.873471	0.11831				GSTA1	21.82	6.07668	NPNT	19.6403	52.9759	RAB27B	4.73458	0.728598				B3GALT1	3.49106	0.392142				ANKS4B	1.17853	0.0239753
			NBEAL2	18.2784	7.03111				TMEM74B	4.37743	1.33067	CTSH	14.7543	34.2669	SGSM1	0.396312	0.100823				NAT2	1.67939	0.297249				OVOL1	2.48226	0.327778
			MAGI1	20.264	9.33405				RP11-351J23.1	0.578278	0.0981822	P4HA3	0.350043	1.02149	SPTLC3	21.9461	3.63526				AGT	2.51408	0.437698				SHROOM3	11.8757	5.76745
			PMEPA1	0.707903	0.208346				CEBPA-AS1	2.60746	1.2692	VTCN1	6.86531	27.2963	LINC00305	2.59379	0.0482661				GJA4	2.21245	0.228585				RP11-678G14.3	3.21551	0.143178
			THEMIS2	1.62243	0.689609				CALB1	3.66658	0.426926	TMEM45B	0.206898	0.595388	DLL4	1.49323	0.248839				SMIM24	4.40117	0.0822234				ARID3A	41.2696	19.6829
			ATP12A	2.61329	0.615255				A1CF	0.179837	0.00677295	PTRF	14.753	32.4914	SCTR	2.08554	0.336129				KANK1	4.91596	2.45336				DPP6	0.426686	0.0377593
			GOLGA7B	0.399923	0.104378				DPP6	1.89829	0.574628	IGFBP5	130.154	319.888	EGFR-AS1	0.627281	0.0840482				UGT3A1	0.512575	0.0500836				RAB25	45.7273	8.75707
			MVP	1.70429	0.616511				SLC38A11	0.2228	0.00287824	BIK	2.96596	7.33575	ENPP2	1.00838	0.217183				ABCC6	1.72438	0.703529				ADH1C	2.89476	0.0736067
			CEACAM19	1.69146	0.471844				CKMT2	1.27216	0.4441	WBSCR17	6.7775	17.1944	DZIP1L	4.27134	1.31973				CXorf30	0.699563	0.0962778				NEDD4L	10.8356	4.64162
			B3GALTL	10.9188	2.3017				SQRDL	1.5637	0.635829	KCND2	0.339652	0.857883	CTD-2005D20.1	2.09163	0.162968				ASGR2	1.40459	0.0195546				DMBT1	2.49224	0.0421183
			ABHD15	3.35873	1.25484				GPX2	1.01251	0.168174	RP11-710F7.2	0.65968	1.89118	ABCC6P1	0.528962	0.0584244				EPCAM	265.17	132.225				ACE	0.583033	0.0506702
			PAPLN	0.887475	0.300784				AC078993.1	7.74982	0	SERPINI1	13.725	28.7749	IGFL4	0.608046	0.159535				ALG1	2.68396	1.2272				DTX4	15.2926	7.47606
			GOLT1A	3.6657	1.52704				ANO1	2.46145	0.660237	PITX1	4.16077	10.9169	PITPNC1	3.87811	1.48396				TEKT1	1.03055	0.0375402				BMP2	14.0136	2.18433
			VRTN	7.79383	2.49645				ZNF382	1.27274	0.454162	C10orf54	1.09092	2.90367	RBKS	1.02756	0.356355				PNPO	2.79901	0.909887				RASSF6	3.5188	1.10732
			MSL3P1	3.06465	0.249988				GSDMD	1.31574	0.644218	MAP2	5.4271	11.1751	SLC19A3	1.20405	0.104253				RGS9	1.19493	0.16568				ROS1	0.800696	0.0636947
			HAAO	2.64983	1.09818				NCAPD2P1	0.305244	0	SLC24A3	0.31903	0.878656	SLC28A2	1.11438	0.0492311				CORO2B	1.88127	0.345266				NOL4	0.752996	0.0326706
			CDX2	6.2332	0.45056				RP11-392P7.6	0.7234	0.270386	SEMA7A	2.49336	6.26166	CHN2	1.49568	0.39539				TRABD2A	0.581834	0.114821				C3orf58	17.943	6.14254
			CYP4A11	0.603932	0.00234786				CTD-2005D20.1	0.912355	0.0562846	RPRM	4.9582	12.7638	HEPACAM2	1.63907	0.0097241				CCDC170	0.991402	0.140606				MYO3A	0.550519	0.159382
			B3GALT1	9.49099	1.88413				HLA-DPB1	7.84227	2.03469	SIK1	0.876536	1.9477	OCLN	16.0436	7.30887				RNF152	3.90044	0.407148				STX3	21.367	9.5507
			N4BP2L1	1.94346	0.730092				PRLR	0.34043	0.0499338	PGM2L1	19.121	44.1232	TRIM45	17.9659	6.38018				DNAH1	2.32142	0.686633				RFX6	8.75005	0.772502
			GPR39	0.842461	0.223488				LBH	38.4565	15.24	SLC6A4	0.68503	1.4356	UGT2B11	1.51103	0.0332063				SPTLC3	7.85597	1.24564				SOWAHB	3.79548	0.817569
			ENTPD8	0.865874	0.223064				C1orf110	0.145654	0.0132184	RP11-141J13.5	0.384336	1.59257	RP11-713C5.1	2.25634	0.057464				SSTR1	0.935394	0.13615				ACAA1	7.79375	2.9142
			PTPN3	1.1896	0.56672				EHF	0.543411	0.0702829	CU639417.1	0.980447	2.19234	CHDH	4.4169	1.84838				SERPINA6	1.29673	0.0549669				LIPH	5.37606	0.400111
			ITGA11	8.598	1.46254				RP1-269M15.3	0.352123	0.0109066	BHLHE40	2.64596	6.08301	APOA2	3.8474	0.140738				GSTA1	73.704	12.9821				SLCO4C1	1.29977	0.28305
			SUSD3	1.7803	0.42123				TUBB4A	10.3382	3.37898	GPR56	7.32684	15.6349	SLC22A3	2.62335	0.454647				SERPINB1	18.5161	7.39651				GRB14	4.28336	1.57083
			SLC17A9	0.416042	0.0883987				RHOU	10.575	4.51896	CDH23	0.153651	0.322762	QSOX1	45.1032	21.1124				WNT8B	1.74408	0.143774				TTC39A	1.92356	0.413885
			RARRES2	0.644562	0.14228				CMAHP	0.285481	0.0672848	CDKN2B	4.83326	13.6153	PCDP1	1.54591	0.383939				TTLL6	0.34259	0.0266559				DHCR24	55.1503	23.2813
			APOC1	37.6642	10.6054				CLIC5	2.28942	0.530543	KLHL35	0.542961	1.22755	ARMC3	0.879616	0.0936493				ARL14	3.43758	0.470325				TMPRSS6	2.76537	0.469565
			PLEKHA6	13.1531	5.61896				FP236383.4	8.49666	0	COL1A1	23.3437	49.876	RP11-678G14.3	1.47049	0.0411717				KCNJ5	0.529079	0.075602				SEC14L2	2.12688	0.726057
			PNMA3	0.629876	0.217994				LAMB3	0.400046	0.0329573	EAF2	5.91752	13.5014	DCX	2.88564	0.408582				B3GNT3	5.60967	1.4384				DOPEY2	3.3923	1.38778
			ALDH1A1	6.63428	0.350112				FAM149A	4.61953	2.01081	MATN3	4.88831	10.9694	RP11-366L20.2	0.329315	0.0264979				ABCC5	16.1415	7.19297				RP1-152L7.5	12.5614	4.24081
			GPR133	0.19404	0.0307413				TM4SF4	0.880308	0.0525831	RP11-293M10.6	0.262744	0.534101	SLC26A3	3.06076	0.00455473				HTATIP2	9.09701	3.86285				SERPINA4	4.13071	0.0109844
			PGF	2.8123	1.26556				SERPINB6	34.4979	15.9461	MGAT4C	0.074626	0.170964	AMHR2	3.09546	0.683304				FAM163A	6.41591	0.435165				C4orf19	6.47428	1.18497
			HAS3	1.51584	0.705695				RFX2	3.72384	1.35827	ANKRD22	0.118807	0.441046	RP11-384L8.1	4.53363	1.40212				CCDC19	6.66828	0.696785				PRSS12	5.91113	0.922943
			TRIM67	0.126212	0.0192627				PVR	10.8659	4.5746	RP11-61L23.2	0.108561	0.282481	FIGNL2	17.5545	7.08809				CDCP1	5.53239	1.593				GATM	43.1064	4.19269
			GLYATL1P2	2.86168	0.333974				SEMA5B	1.41179	0.600638	IGFBP6	7.08826	14.874	ZNF93	7.56093	3.346				RP11-362F19.1	0.403259	0.0275324				AP1M2	21.5856	5.54539
			MAOB	0.772845	0.135628				RP11-262H14.3	0.720521	0.3539	MISP	5.31862	13.9505	LIN28A	38.0686	11.5292				SH3RF2	15.5477	3.85502				MAP6	1.83223	0.412891
			ENTPD3	0.364886	0.0170918				CCDC135	0.913695	0.284012	PVRL4	2.17187	5.74132	FAM99A	0.924017	0.0324075				RBM47	31.1573	11.6787				ATP8B1	8.56775	1.79627
			TMC7	2.17452	1.029				MYOF	26.7104	12.6937	DAB1	1.62619	3.31478	SCGN	2.09523	0				LINC01106	2.53223	0.53692				DHRS7	13.5084	6.56885
			AMIGO2	1.67245	0.57631				MYBPC3	0.218381	0.0395071	SMOC2	14.8282	34.9995	SI	0.565665	0				GCH1	28.9683	5.44316				TFEC	1.28571	0.00406376
			AGXT	0.631585	0.111332				FGA	5.86466	0.99718	PCDH19	3.61231	8.89488	AGBL3	1.57903	0.655504				TMEM185A	102.002	25.5575				CBLN1	1.655	0.0246866
			ADCY5	1.13778	0.462735				SAT1	26.2883	11.6128	KCNE3	1.52311	4.15903	DECR1	21.8619	10.4971				CLMN	10.198	4.00123				GSTM3	10.3483	4.14994
			HLA-DOA	7.21577	2.46418				COL27A1	6.56777	3.09415	OLFML2A	2.26778	4.69216	RP11-43F13.1	0.409027	0.0351472				TMEM74B	3.81805	0.735189				LINC00479	5.84586	0.697151
			C1QL2	3.1073	0.301863				FAM46C	10.7221	4.62815	KCNQ5	0.1929	0.412297	DENND2C	2.87558	0.673934				CACNA1A	1.13626	0.166609				ESRP1	13.8997	4.20302
			HRASLS5	1.06687	0.282986				AC112229.1	0.28706	0.0595043	ATP2A3	0.415488	0.852785	CYP4X1	1.26829	0.116327				SLCO2A1	8.36295	2.33443				FAM83E	6.19328	0.618011
			SPAG16	3.75364	1.79166				UPP1	2.91291	1.0681	MIXL1	0.808713	1.72372	CCDC68	3.00398	0.912052				GABBR2	1.06398	0.0955924				TFF1	16.3184	0.712223
			AACSP1	0.519036	0.137748				MSL3P1	2.74145	0.327579	RAB7B	0.0904659	0.235049	C2CD2	4.16817	1.42378				CD96	0.602366	0.092665				MYO7B	0.677362	0.00362489
			AQP7	0.462354	0.0485316				NPY5R	0.69001	0.0789566	TMEM154	0.0606563	0.133479	PHLDB2	6.80033	1.80982				TOR4A	7.81572	3.35539				RP11-1220K2.2	0.387989	0.010399
			BMP8B	1.86301	0.710949				ATP12A	2.18258	0.651114	HOXB13	0.936973	2.39771	RAB17	1.55494	0.317114				ABCG2	0.79911	0.0886824				RAB27B	7.83473	0.856103
			LINC00574	1.9219	0.603179				PCSK9	1.7625	0.436421	KRT7	0.889959	2.90327	CDCP1	3.61733	1.10411				SPTBN5	3.5389	0.816437				SGK1	1.47761	0.380432
			NRARP	16.2763	6.15112				C8orf31	0.708715	0.277474	RGS4	17.4802	41.4058	NDRG1	4.20269	0.792416				PTPN5	0.667404	0.138084				ESPN	3.35424	0.531711
			LBX2-AS1	3.24546	0.72608				PROX1	2.6304	0.832861	COMP	0.888391	3.17672	GRM8	2.05044	0.394575				ACAN	0.86754	0.0815239				LRRC19	0.868101	0.0407747
			PVR	13.5991	5.28346				LRRC4C	0.738971	0.22443	ASS1	0.26153	0.645033	INS	4.76988	0				ENO2	23.1335	10.0733				CTD-2005D20.1	5.45113	0.671165
			RP11-503C24.6	0.419992	0.0379818				MVP	1.67044	0.719556	SCNN1A	4.98261	12.7917	B3GALT1	4.06958	0.571571				DENND1C	10.1883	4.53007				GREB1L	1.27665	0.289425
			PCSK2	0.707783	0.16446				LINC00479	33.4304	10.8417	HS3ST6	0.272465	0.801833	DDC	1.59498	0.00258879				CREB3L3	2.17248	0.0481835				CCDC68	5.41933	1.24794
			FILIP1L	5.19914	0.930709				RP11-351J23.2	0.142027	0.0196276	ORM1	5.13185	20.6742	PRRG3	1.71073	0.715933				POMC	1.82463	0.303751				CNGA3	1.36243	0.0161126
			BCL2L14	0.171475	0.0172266				HAAO	2.31703	1.09944	TMPRSS4	0.957095	2.2687	POU3F2	1.12856	0.0804294				PDX1-AS1	2.02236	0.17627				PKHD1	0.306926	0.00413401
			B4GALT4	12.8762	6.42337				NPR1	0.478758	0.194011	VIT	0.0304209	0.153806	GCNT3	0.486167	0.00363283				FBXO2	55.8632	13.1225				CTD-3080P12.3	4.35684	0.163326
			THSD7B	2.89572	1.43384				PAQR9	0.836372	0.18617	CEACAM5	0.258063	0.783572	C5orf63	0.470153	0.191676				SEC14L5	0.814849	0.245738				C1orf116	15.6441	2.117
			CCDC154	1.38385	0.571408				MYH6	0.672807	0.0472768	ARSI	0.652875	1.392	VRTN	1.04253	0.00390025				SLC43A1	7.76092	2.57232				TUNAR	0.998836	0.0516332
			C10orf10	4.45524	1.7299				FMOD	0.643161	0.178793	ITGB6	1.51904	3.8078	SLC6A19	0.348176	0.0196083				GCNT1	33.9478	8.71025				HMGCS2	4.59113	0.0336965
			RP11-295P9.3	1.04811	0.500798				C1orf168	2.33496	1.11562	JUNB	11.4281	27.7169	ARHGAP28	14.2562	2.5647				RP1-182D15.2	3.11858	0.300298				CBLC	10.4024	2.76399
			SERPINA6	0.432242	0				SI	0.0780362	0	TFAP2C	0.888527	2.07949	SERPINB1	15.3977	6.56159				CPA1	3.52873	0.351663				SLC2A8	6.10309	2.67824
			NMUR1	0.42741	0.0215627				FBP1	1.87377	0.908892	PKP3	1.30807	2.87354	C3orf58	14.5878	6.47561				LINC01123	2.28576	0.259548				SOWAHA	2.19418	0.0139705
			SLC13A5	0.779419	0.236161				LINC01106	0.93161	0.306616	HES2	0.0203883	0.0726189	LBX2-AS1	3.01461	0.452357				SFXN5	4.08652	1.88958				MIR7-3HG	4.5389	0.0456969
			HAVCR1	0.989982	0.00857151				TCEA3	2.24025	0.691079	PLAC8	0.171476	0.364908	ITPKA	1.76774	0.375598				LRAT	6.61548	1.1368				CDHR2	1.70766	0.332534
			ABCC12	0.154792	0.00374362				SPON1	3.21848	1.38804	ZNF860	1.39442	3.41323	UGDH	89.1622	37.7636				HERPUD1	28.6028	10.3048				KLB	1.20805	0.0139318
			OAF	7.89595	3.73986				PGM5P4	1.24303	0	IL18	0.300831	0.628622	PLBD1	4.70119	2.2364				TRIM50	3.25024	0.436332				NFASC	0.705382	0.0940703
			MYO15B	3.22983	1.40535				LIPH	0.200964	0.0254047	HLA-DRB1	0.0996776	0.320647	DNMBP-AS1	0.847288	0.148806				NDRG1	40.8026	7.7078				ST18	0.252264	0.0159002
			FMO5	1.86739	0.77849				MLK4	4.23365	1.49217	EGR3	0.355127	0.8849	NOTCH1	15.0504	7.38977				RSPH4A	3.60942	0.675799				GPD1	0.947888	0.0641933
			GLYAT	0.387593	0.0356989				RP11-528A4.2	0.47878	0	RUNX1	2.06302	4.20421	PDZRN3	4.48905	2.05329				RASGEF1A	1.36812	0.572835				DHRS2	0.45519	0.0139657
			RP11-392P7.6	0.578801	0.194468				CXorf30	0.281032	0.0677587	ILDR1	0.838529	1.70881	NLGN3	6.17575	1.52484				PCYT2	6.40417	2.68697				BDH1	0.437079	0.126134
			PRR18	0.494759	0.160882				C14orf105	0.172467	0.0216397	GPR132	0.10377	0.234705	CCDC135	0.488852	0.079604				CTD-3080P12.3	3.67846	0.0050122				GDA	0.766626	0.0316993
			TOX3	13.7126	6.26212				ENTPD8	1.67843	0.622191	LRFN2	0.157552	0.363647	STEAP1	1.58549	0.187656				GJB1	0.873275	0.0261964				LPPR5	1.24281	0.0596522
			ALDH1L1	0.407756	0.104155				HEPACAM2	3.38588	0.671728	KCNJ10	0.0872899	0.231132	CEACAM19	1.64692	0.382404				LYPD6B	89.9726	29.9674				EPHA10	0.439383	0.0391726
			LIPC	0.150926	0				GIF	2.03706	0.397389	LYPD1	10.1151	20.7065	HSD11B2	6.55975	1.1915				CCL4L1	1.19125	0.100953				ADCY2	0.557574	0.0408845
			ZNF585A	0.168619	0.0511151				TRBC2	1.94476	0.128649	ACADL	0.187864	0.452135	SYBU	1.77371	0.471036				CGA	22.4179	1.41377				YPEL2	8.35071	3.15579
			PDE6A	0.164106	0.0411034				ORM1	1.11615	0.0633193	GPR87	0.252353	0.829404	ALB	0.749803	0.0189857				ALDH1L1	0.205091	0.0263244				RUNDC3A	1.35019	0.123005
			MST1L	1.89704	0.945311				RNF152	3.53183	0.842356	PADI2	0.471359	0.962385	MGAM	0.263593	0.0145957				PNMA3	3.4629	1.29861				SH3RF2	10.8028	2.11157
			DYSF	3.48455	1.32771				PCED1B	0.76375	0.206832	DUSP2	0.0784623	0.207438	EGLN3	1.00405	0.350393				RP11-431J24.2	1.18994	0.0447543				BCL2L14	1.15441	0.13045
			SCN9A	0.563473	0.189178				HCN1	0.228446	0.0480101	SLC15A2	8.94961	22.1575	KIAA1324	0.727912	0.145548				C2CD4A	3.17673	0.0267246				SERPINI1	10.8808	2.18086
			ACE	0.370721	0.105091				MMP25	0.928179	0.386234	C2orf54	1.83555	5.15024	CSGALNACT1	1.32837	0.235862				TNFSF10	0.572349	0.0376497				EDN3	2.29239	0.0950813
			ID2	43.1998	11.7559				C1orf194	1.47928	0.178943	CEACAM6	4.75169	11.3318	ENTPD8	2.9032	0.753033				TTLL10-AS1	0.792534	0.134985				SLC38A5	3.04687	0.847943
			LINC00242	3.51289	1.49231				RP11-325F22.5	1.47967	0.13899	SMAGP	2.68614	5.58951	AKAP7	5.01152	1.86706				SCN4A	0.63272	0.0656298				SCN3A	0.451043	0.023989
			UPK3A	1.28482	0.195743				FAM182A	0.508367	0.158029	FAM115C	0.0715883	0.155365	AK4	5.13408	1.15231				SUSD2	2.47624	0.226924				PRRG2	5.38466	0.817744
			FMO1	0.971244	0.170963				HS6ST3	0.425567	0.12546	RP11-389K14.3	0.189135	0.478993	CSF3R	0.273968	0.0460295				ZNF630	2.47245	1.02022				PRRG4	0.93561	0.122977
			SSTR1	0.17507	0.0147377				MPV17L	0.277176	0.0805467	GAP43	0.740017	1.53182	NR3C2	1.1295	0.383884				MX2	0.115062	0.0218415				ICA1	5.85858	1.97186
			GHR	3.69454	1.35314				RP11-664D7.4	2.98652	0.8015	HLA-DPB2	0.0307393	0.164626	STC1	1.29555	0.325141				GOLGA7B	0.344852	0.0632539				UPK3A	3.89648	0.186178
			RTDR1	0.780056	0.25512				CYP4A11	0.188093	0.00633368	SYNDIG1	0.468065	0.996736	DIO3	8.7069	0.667516				FTCD	2.96724	0.580235				GCNT4	4.28185	0.292171
			SCARB1	5.1111	2.36085				TMEM158	2.63781	0.842363	MYLPF	0.907205	2.80822	SLC1A1	6.82698	2.63082				RAMP3	4.67941	0.00531664				KLHL3	1.58106	0.65048
			MLXIPL	4.48344	1.47922				ZIC5	0.278371	0.0348544	KRT80	0.367133	1.15095	PHGDH	42.0493	20.8009				TMEM86B	3.67393	0.613033				CX3CL1	3.12424	0.433306
			RSAD2	0.303431	0.0783766				TMOD1	0.816148	0.24965				ZNF493	1.91884	0.81536				TSPYL5	1.11419	0.00179679				ZNF552	5.835	1.86878
			ZBED3	11.3599	4.28609				RP1-90J20.11	2.20282	0.735731				RP11-760H22.2	5.63786	1.08312				ARMC3	2.08882	0.271122				CCDC64B	5.51474	0.393029
			OXTR	2.5833	0.647812				ARHGAP6	1.07339	0.417594				RP11-923I11.6	26.4888	10.1128				SYBU	7.48159	2.05002				F11R	25.5344	9.67927
			GIPC2	0.407391	0.0678727				FMO5	1.06048	0.485951				ANG	1.65514	0.515145				FGF14	0.363261	0.0328607				ZNF93	3.31618	1.18069
			SMIM24	0.878062	0.0245018				CX3CL1	0.127659	0.0244032				CPPED1	3.07056	1.46774				ABCC3	0.643625	0.0681473				HAVCR1	4.92556	0.0238122
			LGR4	22.5565	7.91172				HAVCR1	0.40261	0.0111436				TMEM229B	0.29837	0.030976				CFB	1.57526	0.370217				RP11-277P12.20	2.63064	0.5575
			GNAS-AS1	0.224873	0				ASGR2	0.330509	0.00653592				CA8	0.592402	0.127276				ASPH	21.8834	4.56783				SMIM5	1.03364	0.144859
			MIR296	1.10475	0				FLJ44511	1.19782	0.534972				PLCL1	13.4018	4.9895				CEACAM19	4.75546	1.15724				ADAM28	0.876049	0.0759586
			BMP8A	0.505276	0.0903538				RP11-1220K2.2	0.0695336	0.0100084				CREB3L3	1.22739	0.021918				AC112229.1	0.50433	0.0680614				C14orf105	0.821639	0.0355655
			ROR2	22.0014	10.4981				CAPN9	1.091	0.353827				SSTR2	0.755774	0.0604687				DTHD1	2.33585	0.52299				PDE2A	0.268048	0.0207342
			APOA2	175.193	26.3361				BCMO1	0.365145	0.0470228				ACBD7	5.07474	2.38719				IL1R2	0.817236	0.0112427				STXBP5L	0.284945	0.00939985
			SHH	0.710552	0.293266				FOXJ1	31.7073	7.25206				GPBAR1	0.725802	0.0715997				GPR142	1.62215	0.0968011				KDF1	7.08327	1.57719
			SYCP2	0.617178	0.192465				HAS3	0.536934	0.263664				LIPC	0.465161	0				IGFN1	1.2679	0.191823				RP5-984P4.6	1.39379	0.0863481
			DZIP1L	3.70416	1.64365				DIO1	1.41675	0.531427				CFB	0.678968	0.146751				SNTB1	8.7621	3.7919				FAM84A	3.46575	0.81667
			DEPDC7	3.66179	1.6505				LINC01314	0.113343	0.0164092				TRIM50	0.640714	0.0183053				HSD17B2	0.262464	0.00499746				S100A14	44.6956	3.96682
			CYS1	0.305301	0.0422548				GJB1	0.283114	0.0037067				PROX1	2.40587	0.526474				CNGA3	0.472879	0.0129174				SGPP2	4.22625	0.982799
			C8orf49	2.8294	1.1436				PDX1-AS1	0.376086	0.0274616				DRC1	0.660902	0.0217166				LRFN2	12.8211	2.92765				CREB3L3	4.33212	0.0161483
			RP11-456K23.1	1.92871	0.823144				AL163953.2	0.830726	0.0774742				ADCY5	3.99458	1.49063				C1orf158	0.857647	0.0395403				NAT2	2.22917	0.361631
			LINC01314	0.123662	0.0114308				ITGA11	1.05752	0.254767				C4orf19	1.87889	0.489351				MFNG	1.90476	0.595318				ITGB6	9.90263	0.889182
			KCNJ16	2.60485	0.788018				CTD-2297D10.2	9.78011	4.74781				RP11-528A4.2	2.12919	0.114019				ALB	2.4855	0.170787				MUC3A	0.638503	0.0209016
			CFB	0.147383	0.0204531				BEX1	71.3856	30.6732				INSM1	0.797556	0.0085348				CYP1A1	5.40259	0.586611				SOX1	1.90274	0.22409
			ATP8B1	1.19314	0.464984				CXXC4	17.7388	8.62817				AC013275.2	0.80307	0.0382628				RP11-568A7.1	11.4872	1.02619				ASAH1	40.2344	19.9349
			RTN4RL1	1.88903	0.534996				RGS6	0.406379	0.17583				RP11-714M23.2	0.430316	0.0239092				SIM1	5.42976	1.50902				ABCC6P1	3.54634	0.631087
			RP1-182D15.2	2.64271	0.597118				PAQR5	0.638351	0.218143				SAMD13	2.72165	0.623438				PAX4	1.71142	0.0060309				IL2RG	1.08917	0.0744741
			LMCD1	0.945323	0.383147				GNAS-AS1	0.122507	0				FABP1	1.91777	0.0095233				RP11-1C8.4	1.53493	0.242865				RP11-468N14.13	9.27545	1.19102
			LINC01091	0.102498	0.0202489				FGF8	0.42706	0.0405098				AGMAT	0.966594	0.207902				SP8	2.87154	0.708123				CA2	51.409	8.48964
			ANG	1.41662	0.592459				SLC22A3	6.36965	2.24492				TBL1Y	3.87565	1.21631				SPSB2	5.07962	2.00489				LHFPL4	0.653159	0.0132641
			TOR4A	0.964428	0.472909				AC019117.2	0.61522	0.00924606				CEBPA-AS1	1.71343	0.659582				C1orf194	3.00447	0.144352				ARL14	2.2146	0.113832
			PIK3R6	0.279886	0.00480345				PRODH2	0.0994483	0				LAMA1	21.3262	4.1842				CRH	2.85387	0.00522967				SCT	11.5996	0.989089
			GDPD2	1.35852	0.354862				PTGER3	0.165109	0.0359671				GPR114	1.62118	0.607657				OCLN	23.4571	11.3567				ST14	27.3438	4.17936
			GAS2	0.760241	0.282832				VWCE	3.81982	1.73678				KIAA1549L	0.558628	0.114314				HYAL1	2.29387	0.551665				CD300A	0.845364	0.0944823
			RP11-85G21.3	1.64939	0.012425				LINC00958	0.255657	0.0585652				LRAT	3.74117	0.747606				FHL2	3.77805	1.13503				KIF26B	2.18502	0.716665
			CHSY3	0.64642	0.153838				CTC-497E21.3	0.942886	0.156499				GOPC	7.16215	0.466625				KIAA1456	1.02056	0.230463				NRXN3	2.28526	0.720891
			SOX3	6.45079	2.15933				C1orf94	0.216054	0.0031017				FGG	1.24976	0.0529639				CHMP1B2P	2.87065	1.16559				CA8	0.557597	0.0643061
			CREB3L3	0.496701	0.00347429				THRB-AS1	0.231832	0.0466212				DPP10	5.4118	2.38856				KLF15	2.37104	0.723182				PLAC8	1.85803	0.325408
			FABP1	0.614045	0.00316411				VWA5B1	0.0932133	0.0127727				C9orf64	0.969295	0.00533944				RP4-794H19.1	2.7682	0.759949				CAMK2N1	37.1379	10.7144
			LINC00348	10.4512	1.74163				TRHDE-AS1	0.0992701	0.0249261				NKX6-2	1.63849	0.277729				PRR18	0.521072	0.118838				LCN15	1.22812	0.1151
			FOXF2	0.350621	0.021037				CXCL1	1.18659	0.256185				ZNF382	0.835513	0.223685				RP11-456K23.1	0.89495	0.212474				MPZL2	9.45328	3.41449
			LINC00884	1.41585	0.698594				PLSCR4	1.08188	0.475388				HTATSF1P2	4.83391	0.900549				MYBPC1	0.463357	0.0350679				RP4-568C11.4	4.92556	0.861476
			RP11-20I20.4	1.45604	0				CLDN1	5.63974	2.49537				NTS	7.26715	1.16887				ADARB2	0.224222	0.0472257				MFSD6L	1.97005	0.181697
			MAML2	2.56366	1.07515				CCDC37	0.440864	0.0801092				CD300A	0.54072	0				MEP1A	2.20623	0.00525377				SLC35F3	1.07205	0.0546014
			SERPINA5	1.52241	0.519436				RASL11A	0.963407	0.364106				RASSF6	1.53905	0.66209				TESK2	6.46796	2.97188				NKX2-2	2.31917	0.0206717
			C1orf194	1.88701	0.224415				RP11-175P13.3	6.03155	2.13104				ATP13A4	1.3241	0.337658				TUNAR	2.2935	0.446561				PADI2	1.82958	0.255115
			C8orf31	0.43188	0.140475				IGSF21	0.19058	0.0211085				SLC5A9	0.408269	0.0542987				RIMS4	10.0649	3.80739				IGDCC3	29.993	11.705
			KLK13	0.873425	0.120011				AC226118.1	0.295495	0.0450736				FAM105A	12.1241	4.80507				ZNF385B	0.724312	0.0804996				ANXA3	52.7612	17.1614
			KARSP2	0.275556	0				IL1RAP	1.19184	0.47889				RGS6	0.322529	0.0885284				CDKN1C	297.379	126.179				SRY	3.06237	0.155613
			SCARA3	8.18903	3.60601				AK4P1	0.92096	0.12091				VCAN-AS1	4.68039	0.471129				RP1-269M15.3	1.16324	0.19219				LBX2	1.89903	0.442279
			SRY	4.21504	1.23819				PIEZO2	3.21852	0.987625				ORM1	5.13185	0.0106255				EBF4	20.2529	8.4125				GLB1	56.7093	23.5104
			S100A16	82.2915	29.0107				NEUROG3	0.472886	0.0237697				SORBS1	10.7171	4.89903				TTLL10	1.53847	0.306947				TMEM86B	6.96985	0.8798
			TBX3	11.709	3.36436				NKX2-2	0.125026	0				A4GNT	0.958427	0.0195095				CXCL17	28.5726	3.52141				RBP2	7.2208	0.387009
			FSCN2	0.719567	0.301023				SMIM24	0.406683	0.00553035				LSAMP	2.30712	0.419503				RP11-488C13.5	5.00772	2.20591				ADAMTS18	2.06814	0.170522
			PAQR5	0.780582	0.246202				OXER1	2.13596	0.712224				EPS8L3	0.441562	0				LMX1A	0.637864	0				ALG1	2.04492	0.858045
			TMEM158	4.54852	1.4378				LINC00574	1.48848	0.622164				AC019100.3	1.67594	0.109353				SLC38A5	2.26466	0.854783				ONECUT3	0.4204	0.0251339
			PLD5	0.314764	0.0709763				UBASH3B	1.89803	0.723172				CXorf30	0.32489	0.0142037				ZNF93	6.16995	2.88886				SLC7A14	0.753426	0.0216179
			TXNIP	136.286	67.2361				FRMPD1	0.28358	0.122974				WNT8B	0.802267	0.0692821				RP11-528A4.2	7.59382	0.777022				KCNK17	1.80568	0.0266864
			ROBO2	5.92307	2.11932				LINC01330	0.112762	0				FAM214A	8.53422	3.7718				APOA2	2.53942	0.0331349				LAMA1	10.6487	1.39483
			OVOL1	0.584617	0.182542				SLC4A4	3.13723	0.698866				TSPAN18	5.97326	2.03623				SLC15A1	0.526771	0.109371				MYBPC3	0.576589	0.0359577
			KEL	9.64305	3.64234				AC017060.1	0.705489	0				LINC00086	6.13378	2.75509				TNNT2	2.34166	0.535588				PCSK1N	53.7176	5.38309
			RFX2	4.77498	1.8356				CH25H	0.677185	0.0096527				NCAPD2P1	0.795025	0				SCG3	2.10253	0.358905				ZKSCAN7	4.06669	1.89879
			EPHX2	9.5686	4.14818				CFTR	0.801686	0.206325				RP11-85G21.3	2.76986	0				INSL4	18.9835	4.48129				LRAT	4.81397	0.646444
			FANK1	3.12101	1.4544				ZDHHC14	1.57065	0.68051				NEUROD1	0.479032	0				GLB1	83.2097	41.2644				AC009014.3	1.38371	0.0578079
			PLEKHA2	0.533025	0.229189				DIO3	7.73842	1.59286				NRARP	38.5193	12.9931				RP11-351J23.1	0.758065	0.00987087				SPIB	0.921396	0.0540466
			RP11-713M15.2	1.43553	0.135266				PLD5	0.349689	0.101886				KCNK16	0.880538	0				ESPN	6.94919	1.90833				OSBPL3	3.11715	0.857209
			RP11-116O18.1	0.404789	0.0147074				MIR296	0.805154	0.0134512				HAGLR	0.932118	0.29053				PAX8	0.179029	0.0153777				BAAT	0.929523	0.0241203
			ITIH1	0.216258	0.00743139				ZFP42	0.326581	0.0486868				PNCK	0.520544	0.156391				PIP4K2C	53.568	24.9942				NMNAT2	0.596119	0.0906743
			GRB7	12.8021	4.73887				DIO3OS	3.88112	0.758474				AMIGO2	4.48365	1.48211				RASA4	3.44165	1.58632				PCYT2	3.20853	1.16392
			ZIC5	2.0158	0.345477				NDRG1	4.40718	1.63995				HEYL	3.07585	1.23143				FAM101A	109.126	27.3313				GOLGA7B	0.330808	0.0308214
			SMAD9	9.96635	3.86131				MX1	0.201175	0.085589				GPR133	0.305469	0.0447755				CD99P1	2.02942	0.814475				FAM46B	4.63571	0.922591
			KLF10	8.57446	3.93804				OR2I1P	3.2079	0.521421				TEKT2	6.2781	1.43905				MX1	0.620671	0.199841				NAT1	3.90259	1.15405
			USH1C	0.225673	0.0425307				LGSN	0.0994732	0.0194666				TMPRSS6	0.364909	0.0662888				HABP2	0.494027	0.00890131				SYT4	3.45651	0.453531
			CAMK2N1	34.2626	16.6062				AC019100.3	0.777653	0.159239				SEMA4G	12.9277	3.30779				HAAO	1.78037	0.64136				VGF	2.13492	0.132229
			CFC1	0.416087	0.0369314				ABCC6P1	0.740077	0.293763				TMEM161B-AS1	1.58353	0.652444				RP11-43F13.1	0.34193	0.0407565				TP53I3	8.33496	1.52782
			SPOCK3	2.31415	0.816248				ONECUT2	2.64237	0.629946				SEMA5B	0.476994	0.139156				HCP5	1.89287	0.752194				UGT2B17	1.43698	0.0462587
			AK4P1	2.39455	0.415052				NCAM1	5.94344	2.82457				LYZ	0.938902	0.0561667				PLA2G12B	3.975	0.00715371				RAB3D	12.9145	5.41829
			SCN7A	2.20644	0.315527				RP11-223I10.1	0.889707	0.0944175				DUSP9	11.3998	2.822				DENND2C	4.09377	1.11549				AIM1	2.30025	0.39947
			TTLL2	0.36764	0.0984638				AHR	5.9617	2.93251				PTPRN2	0.653846	0.124686				PNCK	3.02979	1.16819				DNASE1	6.46253	3.00309
			DNAH1	1.0141	0.463175				AQP7	0.25028	0.0494738				RBM47	10.6638	4.64272				LGSN	0.279991	0.0340872				AKR1C3	0.524395	0.0624449
			UPB1	0.304301	0.0696825				RP11-713M15.2	1.59874	0.250739				IQSEC2	4.97166	1.8767				RP11-325F22.5	3.07701	0				BTBD17	3.54554	0.435392
			SYNE3	0.442925	0.162077				PROX1-AS1	0.327341	0.0737824				PLSCR4	1.3934	0.426991				ONECUT3	1.38808	0.247196				CLDN6	187.145	29.9086
			PRODH	1.92492	0.32981				COL21A1	0.424937	0.132317				ONECUT1	2.62509	0.348017				DEFB1	33.8512	3.73515				SEMA6A	6.88177	2.18841
			CASC18	0.257421	0.0380948				LTF	0.0551445	0				MEP1A	0.785401	0				ANGPT4	0.453844	0.0603231				RP11-143K11.1	2.58929	0.0489564
			VILL	1.12089	0.501326				SSTR1	0.277906	0.0888626				ZNF619	1.98341	0.918472				SPAG1	1.94865	0.592412				RAB20	5.84602	2.12316
			CNTN3	0.901669	0.234484				MX2	0.0391172	0.0105722				ITIH2	1.44873	0.270266				CYP2C9	0.47783	0.010722				AL035610.2	0.461556	0.0249285
			ZYG11A	0.64694	0.238502				CNTN3	1.78647	0.593327				RALYL	0.288044	0.0211917				SERPINA4	0.704039	0.0102653				LYPD6B	27.0549	7.95728
			UGT2A3	0.125679	0				RHBG	0.246629	0.0573693				CA4	0.881012	0.0245582				MLXIPL	5.79796	1.51096				VSNL1	2.55221	0.237836
			SRCRB4D	10.9345	5.20275				ABCA12	0.156579	0.0465926				EPHA6	1.04525	0.225987				APOC1	31.0301	7.65811				SYP	13.7324	1.02832
			SERPINA4	0.156413	0				REEP6	7.11023	2.32236				BTN1A1	0.874623	0.0808163				GIF	3.74547	0.450541				PLA2G1B	7.35372	0.209905
			AGPAT2	11.2947	5.33569				RGS4	16.6067	5.85725				FLJ44511	1.18014	0.393974				DGKK	0.944328	0.109209				DHRS11	3.7023	1.41945
			SYT7	3.63136	1.56098				ARHGAP22	1.01645	0.452486				CCDC146	2.36509	1.1254				NUAK1	8.02787	3.34728				GC	6.8013	0.00743674
			KLB	0.486524	0.0729745				KB-208E9.1	0.530259	0.127201				RP11-285F7.2	6.1759	1.63886				DRD5	0.640952	0.0250105				UPP1	2.19921	0.439351
			TMEM229B	0.696523	0.196465				ARSEP1	0.549227	0.0934907				TOR4A	1.57846	0.703235				SLC28A2	1.78619	0.144402				PRODH	1.99106	0.0678789
			SOWAHD	1.42128	0.650937				C1orf116	1.49076	0.583973				C1orf116	10.4472	2.56758				ABCC6P1	0.726845	0.158953				GOLM1	49.5041	22.5377
			PTH2R	0.238118	0.0533764				AACSP1	0.795947	0.359991				LINC01152	0.394424	0.0996458				PITPNC1	15.3323	6.82259				REEP1	2.24727	0.628059
			LINC00511	0.269918	0.0706896				C3	0.132885	0.0311171				MYC	6.00316	1.66543				FBXO6	4.82148	2.08553				GMNN	13.0652	5.49178
			ADAMTS16	1.06109	0.402603				TTLL10	0.144137	0.0327062				ADCY1	4.12338	1.56386				CHDH	5.557	2.62131				MMP25	0.996852	0.211947
			CYP4A22	0.242874	0.00241103				APOC1	19.5173	8.14662				CHST13	0.623191	0.0501481				TMEM47	32.3471	13.7452				SPOCK1	8.81301	1.32009
			TCEA3	2.04916	0.675025				CD99	166.299	68.7151				TUNAR	0.665139	0.114788				PHEX	0.290464	0.0431898				CAPN13	0.955887	0.160271
			AL121578.2	1.60214	0.156572				MYH7	0.10509	0.0145523				COL21A1	1.75957	0.33161				EGFR	9.47168	3.27976				EHHADH	0.80188	0.254333
			PNPO	1.41704	0.685806				HTATSF1P2	2.27715	0.780766				F7	0.347055	0.0257241				NR0B2	1.92673	0.156959				SYNE4	3.04977	0.839669
			EBF2	0.106885	0.00718462				MS4A8	0.153116	0.0189324				HGD	0.352166	0.014513				UROC1	0.440821	0.0235974				SEMA5B	0.799074	0.18464
			SLC22A31	0.642051	0.242818				MAN1C1	0.438013	0.214165				PGF	0.939886	0.367812				DNAH12	0.318774	0.027462				GPRIN1	1.07133	0.245987
			SMYD1	0.236456	0.00794189				PARM1	3.74486	1.26237				GGT1	0.583174	0.143366				MYO15B	12.0042	4.64476				CDH22	0.54992	0.0322443
			SLC9A2	0.140458	0.0175486				UGT2B7	0.411511	0.111204				SHF	6.07388	2.78491				CRYL1	22.3759	6.39626				P2RX4	7.54482	2.66739
			RP11-723G8.1	0.725159	0				FGF14	0.0510452	0.0096189				CTD-2227E11.1	4.87732	0.777416				CA8	0.44065	0.0982912				HPGD	4.31844	0.867616
			TLE2	9.69918	3.44966				SLCO5A1	1.66648	0.752024				CEBPA	2.03125	0.417163				BAALC	10.6689	2.53373				TMEM185A	37.0427	8.71702
			OVGP1	2.71201	1.00504				SLA	0.267979	0.0935038				FGD3	1.29857	0.454748				GATM	22.3208	4.37601				CA4	3.46918	0.0113197
			FAM162B	2.71176	0.297318				TTC29	0.693867	0.270039				MMP11	25.8868	11.9197				DEFA8P	15.0333	1.08961				RAI2	2.48039	0.215701
			RP11-362F19.1	0.158368	0.0257575				C22orf42	0.0933649	0				CYP2B6	0.359278	0				C9orf24	1.66995	0.143822				PRODH	1.77809	0.272007
			RP11-136K7.2	0.312262	0.0531496				C8orf34	0.67191	0.236104				TLR2	0.965178	0.317184				DSTNP2	3.69251	1.75658				PLD5	0.275139	0.0104191
			TMBIM1	6.09235	2.83207				GRAP2	0.0584096	0.00653986				NELL2	4.38828	1.37429				PIGZ	4.70255	1.44663				ACY3	2.5159	0.0529104
			MIR3131	7.87072	0				APOA1	75.2731	27.4464				CXXC4	11.7083	4.49893				SLC44A3	19.3385	9.11235				CALB2	2.27602	0.163426
			CXXC4	10.4176	5.05848				SMYD1	0.127487	0.0070166				PDX1-AS1	1.56824	0.00549658				CCDC68	2.52027	0.878082				UNC13A	0.646827	0.0997124
			EPAS1	1.42011	0.468661				CFB	0.237631	0.0874967				THBS4	1.39634	0.445232				ANKRD1	46.6693	14.4412				LTK	1.7552	0.318676
			TLR2	0.413887	0.155878				UGT2B15	0.0779257	0				SLC38A11	0.360119	0.00318661				ORM1	4.95661	0.272965				RAB3B	13.8059	3.61805
			CX3CL1	0.100287	0.0147187				GLT1D1	0.0572031	0				TRPC4	1.26846	0.230605				NMRK2	9.29342	1.78824				RP5-1148A21.3	1.69021	0.443635
			CA5A	0.156011	0.0306481				CPNE5	0.208026	0.075921				UBXN10	1.37937	0.496256				LBX2-AS1	3.45686	0.661825				CLU	24.2558	4.59242
			SLC13A2	0.240808	0.00242261				RP11-142C4.6	0.838068	0.299835				ETFB	2.04429	0.973959				DLL4	1.19401	0.268916				ITIH1	1.27055	0.0110342
			STEAP1	1.61815	0.44971				UPK3A	0.734459	0.185018				MSMB	2.10613	0				DOCK8	0.303505	0.121017				PBLD	2.3025	0.800864
			ACAN	1.21495	0.297136				DUSP5	9.10002	3.11954				GLUD2	4.85426	1.55517				RP11-85G21.3	2.44382	0.163246				ECM2	0.755926	0.0257047
			DEPTOR	3.14918	1.45923				RP11-85G21.3	0.512849	0.0127027				CNR1	4.65656	1.54692				NEUROG1	1.39983	0				C6orf222	1.95865	0.108943
			PLA2G12B	4.66842	0.658757				NAT2	1.6138	0.793917				UGT2B15	0.493607	0.0221361				KIAA0195	38.2591	17.5846				PDZD3	1.00123	0.120233
			NAAA	0.658744	0.309774				CD6	0.146575	0.0490797				ABCA6	0.0759482	0.00504561				ANKS4B	0.292362	0.0209332				FABP1	3.70395	0.0189892
			MYL4	3.13236	0.977156				AGMAT	0.698778	0.298618				RP11-386M24.6	0.916534	0.2355				BRINP2	1.20212	0.176628				FGF14	0.366286	0.0230565
			GPR113	0.184126	0.0496098				C19orf66	0.539536	0.172409				RTN1	1.20992	0.245058				PMM1	4.47733	2.11189				KCNJ6	0.209028	0.0155688
			IGFBP6	199.625	79.8824				OIT3	0.603234	0.1478				DKFZP434L187	0.422183	0.137696				TIGD3	1.22637	0.467777				ZBED1	15.1922	7.56809
			AL163953.2	0.906927	0.104616				SLC6A19	0.0684175	0.00314044				CYP27A1	7.42843	3.10853				RAB27A	4.5968	2.07582				NPM2	1.46484	0.296393
			RNF152	3.54983	0.94554				MIA2	0.0662256	0				ROR1	6.55778	1.2714				PPIL6	6.36471	2.44629				BTBD11	0.331799	0.0458946
			SLC34A3	2.84515	1.21339				DNAJB13	0.261316	0.105279				QRICH2	2.81302	1.11847				CHRDL2	7.54362	1.61302				HSFX1	3.22034	0.681544
			AC005682.6	0.728178	0.196268				RP11-209E8.1	0.293406	0				PNPO	1.805	0.736122				AAED1	5.30149	2.65209				HSD17B2	0.417044	0.00701845
			SVOPL	0.356282	0.156783				LINC01212	0.242805	0.0116967				NUP62CL	3.60665	1.25137				FHAD1	0.358543	0.0847879				ENPP2	1.20271	0.253169
			DNAJC22	1.26114	0.525197				TRNP1	8.87472	4.00797				SH3PXD2A	3.55515	1.19279				MST1L	0.866619	0.352886				AOC1	4.86018	0.350581
			SLC8B1	1.08157	0.531886				ZBED3	8.96092	4.46305				IFIH1	0.783893	0.352038				FAM212B	1.41312	0.676414				RP1-140K8.5	1.6154	0.0703904
			AC002398.5	0.152403	0				ZDHHC11B	1.88	0.673278				GYG2P1	1.53398	0.598606				LTF	0.395242	0.0117567				RP11-90K6.1	1.71847	0.280646
			BEX1	59.4712	26.189				FER1L6	0.174855	0.0480526				UGT2A3	0.837549	0.168384				PHLDB2	5.27829	1.67139				ACTC1	4.21151	0.313874
			STAT4	0.431777	0.214487				CELA3A	0.354417	0.0263049				MYBPC3	0.218835	0				RNF157	10.2945	3.29414				CASR	0.931877	0
			RP1-269M15.3	0.388776	0.0904409				LINGO1	6.27372	3.10785				DUOX1	0.516167	0.205115				FAM182A	0.921733	0.220376				UBE2QL1	1.0794	0.121959
			ONECUT1	1.79309	0.42977				APOBEC2	0.660369	0.196317				LINC00494	0.515187	0.123927				CGN	31.0196	14.3492				MTCL1	5.69084	2.36944
			LINC00982	0.11666	0.0247134				CXCL6	0.546745	0.181751				DPP10-AS1	2.34287	0.703919				LRP2BP	0.806368	0.299006				FGF23	0.738559	0.062098
			CEACAM1	0.243077	0.0721266				PDE1C	0.479034	0.211819				GRASP	2.4033	1.10035				ZNF382	1.42002	0.439014				UCN3	6.0187	0
			ASPH	13.145	4.80903				RP11-678G14.3	0.259562	0.0276307				TMOD1	1.43406	0.346692				LRRC43	1.92233	0.635572				CAMKV	0.512343	0.0205093
			GLUD2	4.15462	1.79151				GPRIN3	1.42564	0.445033				APOE	153.759	42.9129				RFX2	2.79261	0.831951				GALNT13	2.08447	0.779508
			HSPB7	0.143363	0.0248144				LIPC	0.0569074	0.00159808				MYH6	1.4781	0.0697929				MARCH4	0.601225	0.085857				TMEM125	10.6074	2.7959
			SGPP2	2.98556	1.40842				SPOCK1	46.3517	19.0191				RP1-182D15.2	1.7783	0.228844				PRODH	2.00977	0.469219				C6	2.18147	0.196002
			ARSEP1	0.623527	0.0671424				SLC13A5	0.462612	0.207047				LINC00574	1.37073	0.390262				MICALCL	1.59769	0.444474				CYB561	4.51297	1.90183
			TMEM221	0.975935	0.458613				DRC1	1.21297	0.323075				RP11-384F7.2	2.41922	0.202879				TNFRSF11B	0.641331	0.114926				GLIS3	2.72544	0.735183
			AC141928.1	0.381218	0.136067				STEAP1	0.645754	0.205502				RHOH	0.436571	0.00245716				FBP1	3.01551	1.32544				KCNK16	4.21305	0.008575
			SPTBN5	0.705363	0.284036				FAM182B	0.324126	0.130164				OXER1	1.66643	0.342663				PROX1	3.90774	0.984013				ASL	3.19532	0.976806
			VWA5B1	0.302427	0.0772488				SYTL5	10.292	4.13198				NKD2	9.29222	4.15169				VIPR1	1.11324	0.29645				RDH12	1.1873	0.0197255
			FAM47E	0.250093	0.0957047				SERPINA6	0.143851	0.00435696				PKHD1	0.081232	0.00125226				TTLL2	0.769041	0.190107				TMEM184A	2.73755	0.72225
			CECR7	0.444205	0.216604				PLEKHF1	5.75061	2.83216				ZFPM1	14.8966	3.87995				HPDL	5.80924	2.2447				SEPP1	16.3139	2.68501
			SEMA4G	10.9705	4.28153				PIGBOS1	4.70336	1.52552				COL27A1	12.0214	5.11368				SORBS1	23.9327	11.5018				BDKRB2	1.25145	0.324096
			SLC7A7	5.15243	1.91263				ZNF135	0.964682	0.395427				BTG1	29.1686	12.2087				SLC17A4	0.298569	0				ACTRT3	2.66784	0.750384
			CTC-497E21.3	1.08466	0.205103				UPB1	0.149376	0.0450725				CTD-3018O17.3	0.501085	0.189485				POU2F2	0.683005	0.148647				GPRC5B	11.8038	3.42997
			GATA4	117.211	45.9526				SULT1E1	0.139436	0.0070979				NQO2	22.0108	7.80251				MAST4	5.43366	2.32274				PNMT	2.98289	1.07742
			HRC	1.28716	0.448411				FHAD1	0.367296	0.162144				GP2	0.275546	0				GPR56	14.7313	4.52157				ASGR2	3.36717	0.00705364
			NRAP	0.127325	0.00920271				TMEM72	0.0914439	0.00759264				RP11-262H14.3	0.854387	0.390047				MCOLN3	0.851368	0.198335				TSPAN15	16.521	5.94404
			LRRC23	2.51232	1.24549				EDN3	0.378891	0.0999432				FER1L6	0.173264	0.0103417				RP11-142C4.6	0.332548	0.0346143				RP11-142C4.6	0.768922	0.00997418
			C1orf228	1.06549	0.51041				RARRES3	0.199397	0.00615087				FREM1	4.32584	0.776117				GOPC	8.03911	0.648148				B3GAT1	0.681708	0.199227
			GPT	0.847666	0.382139				GCNT4	1.17459	0.384578				ANKDD1B	0.39547	0.0583857				CDHR2	1.05135	0.343937				CER1	8.70581	0
			SGK2	0.522213	0.183576				KIAA1549L	0.917855	0.397457				TOX3	9.64229	4.14684				KCND3	0.583654	0.0899724				RGS7	1.04737	0.167473
			TBL1Y	6.2785	3.02659				CD302	1.10531	0.454462				SEC14L5	0.348144	0.114343				FAM95B1	0.10715	0.00821711				NEU1	22.3824	8.77979
			MSR1	0.309815	0.0824119				SERPINA10	0.0976872	0.0236501				C12orf75	30.6726	14.9037				KLHDC7A	0.25388	0.0622896				RNF224	7.76825	2.93122
			MFSD7	0.666094	0.271377				ARL14	0.417833	0.112998				CHST3	7.47136	3.29882				CA9	2.56459	0.732287				APOC3	14.4644	0.0202813
			UGT2B7	0.216973	0.0116214				UCN3	0.133573	0				PLIN5	0.775314	0.31108				GPRC5B	8.83862	3.24675				SORBS1	5.86615	2.38319
			HSFX1	3.82897	1.68063				GALNT15	0.25504	0.107034				RP11-96L7.2	2.95009	0.0549999				ADAM8	20.9273	8.95149				ABHD11	11.3132	3.04384
			MMP25	0.607761	0.266353				PDE1B	0.267191	0.125695				DDIT4L	1.65856	0.530745				DUOX1	2.29048	1.00469				FGF12	0.564188	0.128728
			ABCA12	0.177395	0.0496931				TMTC1	1.75749	0.816939				C8orf49	2.34487	0.826414				CRB3	17.9178	8.19725				ACSS1	2.81174	0.465576
			CYP4Z1	0.140355	0				LBX2-AS1	3.9995	1.58848				PELI2	5.13464	2.30692				BAIAP3	3.8462	1.26004				FAM19A5	2.33725	0.670795
			RP11-413E6.1	3.79492	1.85307				CYP4A22	0.102052	0.00429358				LRRC4	18.0923	5.92841				DNAI1	0.904508	0.159508				C2orf54	3.75927	0.262539
			KCNV1	0.17941	0.0412875				PRSS3P2	57.1456	12.0405				RSPH1	1.87856	0.511244				SERPIND1	5.53549	0.50771				TDO2	1.33864	0.0328611
			PLA1A	0.334371	0.0407457				DAPP1	0.399005	0.130831				TCEA3	1.24415	0.298928				PRND	1.64367	0.220767				TSPYL5	0.865495	0
			SLC6A19	0.0929322	0.00525805				S100A6	15.0027	6.29372				FAM135B	0.123286	0.0157508				WDR16	0.976056	0.169923				LCT	0.730267	0.00387767
			ACTA1	1.44024	0.218138				AC016757.3	0.39588	0.178424				MEST	135.262	53.5936				GDF15	16.52	3.90312				GJB1	3.50226	0.00435442
			NOL4	0.403659	0.124781				ENKUR	0.398608	0.145501				ARX	0.560772	0.0107122				TPH1	2.57503	0.386248				XKR7	0.819276	0.133868
			RP11-855A2.5	2.09251	0.459993				SLC26A3	1.4991	0.265139				TMPRSS3	0.898735	0.17531				HMOX1	1.04965	0.345253				ENPP7	2.01011	0.00494888
			RP11-231P20.2	0.236425	0.0639413				TMEM51	6.79829	3.30529				GJB1	0.75179	0.00428349				SERPINI1	37.6431	12.985				RIMBP2	3.09484	0.801379
			RP11-223I10.1	1.0131	0.028342				SAMD13	1.12141	0.497954				TRIM71	11.8615	2.82585				GRASP	2.99682	1.39034				SVOPL	0.283978	0.0486306
			RP11-295M3.4	1.41043	0.249235				RP11-209K10.2	0.521766	0.0289667				CAPN9	0.473708	0.08284				MIR7-3HG	1.75323	0.00717916				KSR2	0.128645	0.0338918
			SULT1E1	0.110109	0				SLC1A6	0.154569	0.0489133				RNF43	2.58659	1.25544				RP11-146D12.2	0.581336	0.0386564				SLC6A19	0.505563	0.0383654
			OXER1	2.80271	0.978482				NRG2	2.3181	0.958661				NR0B2	1.10611	0.0896661				PPP1R14C	1.70221	0.310345				BSN	0.573848	0.199564
			MAF	4.12741	1.8695				NPY1R	7.70329	3.45854				CHRNA7	1.12189	0.34771				SYNE3	0.320172	0.0901078				C9orf64	0.718529	0.017082
			RP11-766F14.1	1.2219	0.0254406				LINC00348	0.970589	0.221977				FAM181B	1.32907	0.25674				GPR119	1.28023	0				PROX1	3.53425	0.674949
			PCED1B	0.92407	0.313247				TMEM161B	1.77666	0.878394				FAM27E3	5.21099	1.8715				PLEKHG5	15.8534	7.69065				NPPB	19.9406	1.695
			SLC30A10	0.5624	0.148215				MYL3	0.517034	0.148898				LHX1	0.600557	0.0645487				PPP1R14A	15.1613	4.67991				TMEM132B	0.21954	0.0185612
			PIGBOS1	4.29618	1.15479				FAM155B	1.19736	0.552422				RNF157-AS1	1.40238	0.371084				INPP5D	2.07261	0.748021				RIMKLA	0.676026	0.159975
			RP1-266L20.9	0.68186	0.299601				CCDC125	0.122005	0.0540867				LBX2	0.962546	0.336918				RASSF6	2.59989	1.24922				KIAA0319	0.236312	0.0392691
			CPXM2	0.470121	0.203867				PCOLCE2	0.505852	0.240112				SVOPL	0.261044	0.0799301				AMICA1	0.151789	0.00293931				MYO1A	0.704648	0.0202483
			BAMBI	15.3505	7.10443				RP11-545A16.3	0.117345	0.0133236				ABCC8	0.20942	0.00282491				CDR2	13.5498	6.51805				COL4A4	1.03115	0.142725
			RP11-66B24.4	0.149342	0.0485153				C20orf202	0.24136	0.0504623				SAMD5	6.86058	1.89007				UBE2QL1	1.47425	0.31382				NR0B2	2.93387	0.17301
			TDGF1	1.2995	0.453433				RP11-277P12.20	0.221056	0.0831683				RP11-796E2.4	0.389393	0.118623				AHSG	0.714682	0.00967298				GPR133	1.50513	0.197435
			PTCH2	0.538066	0.196431				CD300A	0.227783	0.0846818				GSTM1	1.52954	0.661				ACSL1	11.2716	3.89637				SDC4	132.657	57.2511
			IER5	6.75507	3.32827				LINC00964	0.400147	0.174073				SEPP1	2.22508	0.547032				NDFIP1	92.6705	26.9249				NR1I2	0.276478	0.0238278
			LINC00176	1.03847	0.366663				SIX3	0.43162	0.128608				KCND3	0.14098	0.0123363				KCNH3	3.07827	1.05694				PLBD1	7.78853	3.71525
			MFSD6L	3.49297	1.27525				RP1-140K8.5	0.088648	0.0160365				MASP1	0.320069	0.0853107				FAM27C	4.29331	1.45354				MYZAP	3.2716	0.32408
			ABO	0.123339	0.0255783				CCDC85A	0.164978	0.0612223				GRIN1	0.412299	0.10378				FAM129A	5.89759	2.42066				CHRNB2	0.446866	0.0506263
			TNFRSF9	0.166011	0.0361444				RP11-301L8.2	0.34746	0.11788				RP11-86H7.7	2.171	0.702146				AKR7A3	2.39723	0.80888				MYH7	0.694394	0.0304766
			ASPDH	1.36354	0.624296				AC099684.1	0.066197	0				AMY2B	0.522977	0.192867				CCDC114	2.89269	0.57474				UGT8	7.46993	1.34267
			RP11-295P9.8	0.244936	0.0304094				ASPH	8.61044	3.96459				RP11-295P9.3	1.35574	0.650587				LZTS3	22.3849	7.4993				CYP3A5	1.78928	0.309787
			DCLK2	2.61687	1.18752				CACNA1C-AS2	2.12834	1.02653				MAGI1	14.408	7.05924				NAP1L4P1	0.871795	0.0751077				TRIM4	0.442552	0.0115209
			COL9A2	50.4839	24.5437				TMEM64	7.09353	3.21025				USH1C	0.21492	0.00750671				WFIKKN1	5.12076	1.59806				FAM135B	0.494978	0.0556649
			MATK	0.778952	0.326994				RS1	0.0955611	0.0164321				SMIM24	1.08253	0.0382117				C5orf49	2.19447	0.482372				DLL4	1.16251	0.197531
			RP11-844P9.2	0.354552	0.152525				CD70	0.242227	0.0372393				ASGR2	0.345175	0				AQP10	0.477143	0.0623485				MACC1	6.36507	1.12588
			FAM182B	0.413673	0.152318				HTATSF1P2	1.51461	0.570091				LINC00884	0.471458	0.155649				ETS2	78.2291	36.1725				RGL1	12.1224	5.71503
			ADAMTS8	0.185589	0.049345				RP11-723G8.1	0.222832	0				RIMS4	7.98642	3.55417				RP11-209K10.2	1.6298	0				NTS	7.87836	1.03803
			CXorf30	0.449539	0.168081				TG	0.0901475	0.0321108				RP11-416N2.4	0.674148	0.0517461				GCGR	7.27649	2.42556				KRTAP5-AS1	0.941851	0.162237
			TRIM73	0.454086	0.198677				AC002480.3	0.565944	0.243364				ORM2	1.08265	0				RP5-1148A21.3	2.27651	1.02539				AQP7	2.01343	0.358652
			RARRES3	0.331206	0.00703092				PRSS3	0.258696	0.0688294				F5	0.153869	0.00945061				SORBS2	2.7751	1.36699				TUBA4A	1.86324	0.48231
			ATP1B1	28.037	12.2142				GJA4	4.48186	1.91534				APOC1	11.0834	3.23945				DAGLA	2.56135	1.18639				CLIC5	11.9111	1.61933
			LGI2	5.98056	2.96171				ENTPD3	0.574144	0.18136				DUOX2	0.130784	0.0413155				PPP4R4	2.41306	0.85025				DAGLA	3.06399	1.18804
			TDO2	0.103394	0.00173503				SLC45A2	0.148301	0.042335				UPK1B	6.81468	1.06006				CSF1R	0.240897	0.0396439				UGT3A1	0.458897	0
			REEP6	12.2481	3.98906				KCNJ13	0.628672	0.174359				MYL3	0.707123	0.0716269				RP11-421G1.2	0.432748	0.0372958				SERPINF2	22.8929	1.96294
			LDLRAD4	0.578135	0.264222				RP11-459D22.1	0.40467	0				MMP10	1.75681	0.168841				CCDC40	3.38337	1.30479				PTCHD2	0.319269	0.0475012
			CMAHP	0.0865985	0.00981641				MATK	0.632631	0.314474				NFE2	0.744389	0.209919				GMCL1	30.3395	11.6014				PNPO	2.044	0.686624
			SLN	0.5863	0.0359594				CXCL17	0.282745	0.0479155				MSL3P1	2.36499	0.228261				LAMA1	20.9397	4.9912				AMER3	1.01335	0.182605
			LINC01152	0.323387	0.13488				HCFC1R1	43.8481	15.5762				HTATSF1P2	3.24494	0.682243				B3GNT7	32.0288	9.30894				RP11-503C24.6	0.96907	0.0741471
			AHR	4.44297	2.1924				NEURL3	0.145346	0.0358512				RP11-468N14.09	1.78541	0.0305265				PPP1R3A	0.291672	0.00658899				ITIH2	12.2007	2.09613
			SOX9-AS1	0.0963579	0.0257678				TMEM51-AS1	0.240693	0.0953966				AVPR1A	0.299861	0.0718389				FAM81B	1.33293	0.179503				COMT	6.13217	0.948287
			LINC01330	0.192247	0.0028559				FAT3	11.8508	5.89487				CPN1	0.722475	0.00386098				SLC38A11	0.159692	0.0090427				SLC17A4	0.85944	0
			SLC39A4	0.797252	0.348126				PRELP	0.126284	0.0438652				GIF	3.73801	0.62176				C1orf95	0.525341	0.184351				LRRC16A	8.52532	3.58259
			CTD-2005D20.1	0.288369	0				MIR3131	2.1638	0				NKX3-1	1.08074	0.381558				CDH22	0.347126	0.052933				TMEM207	3.59168	0
			SLC22A2	0.0417463	0				APOC1P1	0.471304	0.112038				PLD5	0.291202	0.0542765				CCRN4L	2.91784	1.37553				IRF8	1.3874	0.346548
			AMBN	0.177904	0				APOE	335.866	163.91				APOA4	0.803464	0				SCARB1	6.9346	3.02076				FAM105A	3.41491	1.17422
			KCNK12	0.405342	0.0859852				VCAN	36.5681	16.126				VEPH1	1.15201	0.559953				FEV	6.02421	0.767035				STC1	2.96817	0.762347
			RP11-114G22.1	0.354627	0.0869005				CELA3B	0.187019	0.0107521				PLA2G12B	1.63908	0.0156844				HS3ST4	0.36896	0.108316				LINC01057	8.73789	2.87215
			PGC	0.322368	0.00910485				MYO5BP2	0.596545	0.23615				AQP7	0.452474	0.0122875				PLSCR4	1.69387	0.599491				PLA2G12B	7.96012	0.00706982
			MYOCD	0.0520598	0.00522251				AC005355.2	0.21283	0.0289422				RP11-766F14.1	1.80825	0				RP1-90J20.11	3.21246	0.877448				CYS1	2.16828	0.358838
			ACTC1	0.592115	0.139078				C20orf26	0.112027	0.0378828				AQP4	0.353276	0.0542708				FTOP1	1.15973	0.188795				CPQ	8.1995	3.53101
			MLK4	3.44656	1.47605				S100Z	0.5627	0.252634				TCN1	1.72549	0.181906				EFCAB1	1.28464	0.240481				IL18	5.07657	1.21033
			FER1L6	0.276102	0.0746383				GLP1R	0.223237	0.0571256				IL33	0.639131	0.0873434				CPLX2	0.247303	0.0448631				SNTB1	5.17986	2.17019
			NT5E	0.981557	0.241222				GLYATL1P2	0.743467	0.202171				N4BP2L1	2.60505	1.06959				AOC2	2.53828	1.00052				RARRES1	3.10086	0.817574
			SAR1B	8.64716	4.00765				RP3-462D8.2	0.924637	0.341389				CDH7	2.69122	0.87258				SLIT1	12.4223	3.29806				CXCR4	4.12143	0.750278
			GGT1	3.42903	1.61258				B3GALT1	4.85689	1.98474				WASF3	35.0183	14.764				DAW1	0.496689	0.0287321				GPR113	0.304784	0.0336601
			TMEM185A	47.5763	22.6526				ARMC3	0.849761	0.327818				ZNF385B	0.562612	0.0959623				TRIM73	1.81467	0.663389				ARX	4.87472	0.229885
			RP11-325F22.5	0.66452	0.0122115				EGFL6	0.328347	0.133832				AKR1D1	0.590267	0.00572003				RP11-223I10.1	1.95907	0.0937621				SLC43A3	1.17034	0.533641
			PIK3C2G	0.0657586	0.00157032				GRIN1	0.3287	0.151054				BCAS1	0.998721	0.161593				WEE1	11.301	4.15676				CTSE	17.1356	0.98754
			ISL1	6.1687	2.49439				TAP1	0.461499	0.230146				FAM182A	0.179223	0.0297103				AGPAT9	1.89119	0.295134				SH2D4A	2.56546	0.805181
			CALB1	0.568356	0.114186				REG4	0.0709008	0.00231007				SPATA17	0.93037	0.343073				B4GALT4	10.6771	5.27754				IRF6	8.43061	2.78124
			SQRDL	0.485489	0.216209				SLC17A9	0.166702	0.0656836				RP11-74E22.8	0.296768	0.0365088				GRIP2	0.83603	0.190863				CCDC96	1.05205	0.246389
			RP13-714J12.1	0.510954	0.0372378				EPS8L3	0.0651029	0.007086				RP11-771K4.1	1.11635	0.281531				NQO2	19.1826	7.00448				CYP2C9	0.927422	0.00841183
			LRAT	2.96689	1.12931				ATP10B	3.67468	1.58458				LRRTM1	0.79154	0.234639				GPR132	0.79338	0.22811				LINC00982	9.21374	2.57302
			LPAL2	0.384798	0.134152				METTL7B	1.29633	0.583128				HSD17B11	8.6407	4.15259				PIFO	8.25728	2.55358				RP11-465N4.4	2.36004	0.618189
			BPIFB1	0.674727	0.134218				RP11-420K14.1	0.0762391	0				MET	9.93262	4.82021				C6orf222	1.33033	0.173786				OIT3	1.22305	0.0668583
			AC144831.1	0.403012	0.155808				SEMA4G	8.02706	3.99773				ITGA2B	0.347982	0.124116				GRPR	0.736552	0.0624245				STARD10	53.4893	14.6485
			RP11-351J23.2	0.10665	0.0230207				SMPX	0.24022	0.0307307				ESPN	5.2158	1.79402				ACBD7	2.89958	1.43917				SLC26A3	2.56806	0.00571288
			TEKT1	0.13339	0.0153374				TUNAR	2.29116	1.06736				SUSD3	0.596461	0.0721853				MAGI1	18.4524	9.01434				FOXJ1	7.28868	0.772668
			NBPF18P	0.116576	0.0255147				RP11-855A2.5	1.24716	0.373198				MIR296	1.22145	0				ZFP42	0.520881	0.0368465				FAM163A	1.06365	0.0503107
			ARHGAP29	13.1641	6.05759				RP11-146D12.2	0.238305	0.0617422				SCARA3	6.96624	2.86294				FAM166B	2.28753	0.568272				ABTB2	1.66326	0.602494
			YBX2	9.33796	4.13306				TRIM50	0.203385	0.0586362				ST3GAL6-AS1	1.5244	0.312343				PTPRT	8.15132	2.5423				ARHGAP27	1.76146	0.565856
			PLAC9	1.3506	0.603857				ANXA13	0.0646715	0.00421941				GAD2	0.101612	0				CYP2C18	0.577638	0.0101252				NRCAM	4.02166	1.33516
			C1orf167	0.303301	0.128111				OLFM3	0.0395677	0.00179993				FAM149A	3.86309	1.62316				TRIM46	30.2851	7.5847				PYY	3.09644	0.326306
			PPP4R4	1.75863	0.8732				ABCC12	0.0313104	0.00218273				UGT2B7	1.3947	0.303985				IGFBPL1	5.63086	1.10529				MIR22HG	6.62069	1.74809
			FTCD-AS1	1.81359	0.237963				TNFSF14	0.173212	0.029004				ACY3	0.990089	0.00624496				PLXNC1	1.25348	0.401211				ADAP1	0.857583	0.260225
			NPBWR1	0.216483	0.0477431				SUB1P2	0.731234	0				KIAA1456	0.936816	0.291015				C7orf57	0.841596	0.080301				FXYD3	6.98456	0.798115
			TGFB1I1	0.355439	0.129431				RP11-68I3.4	2.21752	0.945204				PROX1-AS1	0.12982	0.0111002				ABHD15	11.135	4.65536				TMEM37	18.2795	7.65005
			AC019117.2	0.383174	0.0103841				TMEM100	0.903542	0.328716				JAG1	38.468	15.1232				SPOCD1	1.19263	0.401342				SPAG16	3.95763	1.62371
			EFNB2	32.5034	15.8769				LINC00933	0.200394	0.0864				GALNT15	0.145112	0.0219676				TMEM51	8.21746	2.64681				FTCD	8.31805	1.77522
			MX1	0.222439	0.102836				CSMD3	0.773965	0.254225				AACSP1	0.577052	0.180376				OXER1	1.61635	0.360625				TNFSF15	1.50623	0.236465
			NAT8	0.416879	0.0375468				NPY2R	0.0775199	0.0133168				FAM20A	0.841385	0.261467				MUC3A	0.379775	0.0480596				SPARCL1	1.47173	0.131418
			FMOD	2.00667	0.846473				AC019181.2	0.428313	0.0716367				SORCS1	0.660634	0.240298				LINC00482	1.97123	0.33032				LZTS3	16.7741	4.61618
			CHST9	5.14176	2.48965				TNFSF9	0.652271	0.247845				PRLR	0.241737	0.0335532				WNK4	1.79222	0.627031				CLDN3	26.5226	6.06799
			TMEM161B	1.87787	0.873192				CAPSL	1.01338	0.450239				LINC01123	0.643525	0.114402				FAM109A	14.9685	6.02907				HIST2H2BE	8.18826	2.6777
			SLC38A11	0.0676297	0.00281533				RP11-152K4.2	1.00837	0.211107				RP5-1159O4.2	0.85901	0.236578				DQX1	0.632416	0.202018				ADCY5	2.67214	0.950557
			MIR3591	0.140048	0.00374884				URAD	0.213312	0.00858215				TMEM163	0.304729	0.07749				RP11-262H14.3	0.703759	0.317521				PSD4	1.55831	0.663608
			NEURL3	0.138927	0.0105137				ZNF474	0.222985	0.0548102				KCNJ13	0.625831	0.0690804				TMEM184A	1.15782	0.420787				UBD	3.60168	0.0543251
			PRSS22	0.970278	0.332802				RP11-619A14.3	1.10291	0.314057				GIPC2	1.30626	0.280355				FN1	446.268	177.884				ADARB2	0.138555	0.0156318
			SLC7A9	0.189952	0.0399279				NRAP	0.0449861	0.00421526				COL19A1	0.175647	0.0074106				TFCP2L1	0.34083	0.11692				AC005083.1	1.58971	0.255842
			APOB	24.4162	4.41827				ANO1-AS1	0.16244	0				CXCR4	5.08372	1.48758				ODF3B	3.36504	0.890479				C8orf31	0.729559	0.180741
			GRAMD2	0.378333	0.175557				TBX3	4.90299	2.24339				LINC01057	4.29547	1.84825				SGK2	2.31734	0.704085				RP11-731J8.2	1.60618	0.332251
			PCBD1	59.6768	25.2374				RP11-760H22.2	1.63685	0.724819				WDR96	0.843299	0.296319				APOC3	1.98448	0.0273968				TMOD1	1.99304	0.392915
			RP11-492E3.2	0.0691539	0				C6orf118	0.882894	0.399396				SLC17A8	0.237055	0.0171507				MIR194-2	0.30676	0.0179837				FAM20C	9.79121	4.15432
			THPO	2.11936	0.849941				LANCL3	0.123608	0.0430172				NRXN3	1.33784	0.645509				CSGALNACT1	4.14842	1.10564				RAB15	12.93	3.64614
			AC017060.1	0.488041	0				AC000403.4	0.10252	0.0294504				PIGZ	1.69142	0.600328				ANKRD33	0.37086	0.110289				TDGF1	0.32562	0.0236927
			CTB-13F3.1	2.14343	0.865769				RP11-706C16.7	0.179919	0				NDFIP1	73.5013	24.5158				GBA3	0.313207	0				IL17RE	2.90588	0.715284
			ITLN1	0.432038	0.0753063				RP11-12M5.3	0.342965	0.0137845				AHSG	0.559979	0.00751893				TMTC1	2.43658	0.758112				RGAG1	0.693581	0.0963406
			RP11-678G14.3	0.136148	0				CTB-171A8.1	0.29393	0.0740413				KCNK17	0.492921	0.00335436				TEKT2	12.85	3.70423				SLC26A7	0.737493	0.104376
			TRDN	0.102778	0.0213889				RP11-172H24.4	0.998248	0.497981				GREB1L	2.78229	1.22701				RP11-295P9.8	0.510493	0.0565545				DPPA4	0.602841	0.170156
			FAM131C	1.61762	0.698833				AMDHD1	0.284777	0.126614				AIM2	0.660543	0.260891				MYH7	0.229968	0.0169618				KLHL25	2.69891	1.27091
			CD244	0.163731	0.00593228				IL32	2.96338	0.967481				ANPEP	0.703263	0.136573				TMBIM1	38.5152	15.7067				STS	1.03854	0.347973
			BX842568.2	0.774773	0.287754				C7orf57	0.169591	0.0360018				NKX2-2	0.511041	0.00388071				SCGB1A1	12.6922	2.13505				GPIHBP1	0.485697	0.0277056
			HAPLN2	0.35119	0.0688833				RGN	0.114327	0.0260851				RSAD2	0.619912	0.204108				FAM149A	7.7596	3.24829				ACVR1C	0.798626	0.153489
			RP11-439C15.4	2.37917	1.11432				ATP8B3	0.191514	0.0914584				SCN11A	0.317425	0.144541				GALR2	1.29417	0.237084				UNC80	0.317195	0.050993
			FOXF1	0.402206	0.0975952				FAM179A	0.0589293	0.0255723				RDH12	0.448615	0.0627245				CASKIN2	18.9057	8.81196				GJA4	1.22975	0.128447
			CAMK2B	0.256248	0.102237				SPG20OS	1.17946	0.525968				RP11-392P7.6	0.858991	0.344274				CKMT2	2.58166	0.97577				TMC7	0.849517	0.311539
			PYCARD	0.681611	0.233271				C9orf171	0.957141	0.339765				PPFIBP2	7.13277	3.29845				WDR38	1.80428	0.382013				CPPED1	2.79656	1.32673
			RP11-545A16.3	0.255945	0.0577781				RP11-1260E13.2	0.205141	0.0106818				PRKG2	1.25964	0.399339				NCAM2	1.64703	0.418304				SYK	0.524949	0.065155
			EIF3EP1	0.964759	0.477571				HLA-DPA1	0.518093	0.246641				PTK2B	1.18489	0.514084				GIPC2	0.775855	0.150253				RP11-223I10.1	3.68944	0.124079
			MASP1	0.174284	0.0711278				NPHP3-ACAD11	0.011794	0				SERPINA10	0.171867	0.0240794				HYDIN	0.402702	0.152216				APOH	16.0989	0.0239482
			LL22NC03-24A12.9	0.650494	0.058651				RP11-362F19.1	0.160711	0.0668956				LYPD6	15.748	7.82318				NAT1	6.12393	2.80355				HNMT	3.64676	1.11368
			RP11-619A14.3	0.994749	0.166536				DUOXA1	0.123512	0.0542475				RP11-1143G9.5	0.131137	0.0143885				ZNF474	1.13443	0.145054				TOR4A	5.73769	2.63622
			RP11-338N10.3	2.25207	0.798389				FCGR2A	0.0454828	0.00760305				CCDC170	0.315037	0.0732894				MAT1A	0.47864	0.0590984				CDKN1C	200.747	85.2051
			COL8A2	0.103761	0.0294625				NPBWR1	0.078034	0.0120628				C21orf62	0.339601	0.0889781				PRR29	1.23283	0.412574				VTCN1	16.0822	1.92976
			MEF2C-AS1	0.258902	0.124351				PIK3R6	0.0546075	0.00697346				CMPK2	0.606043	0.251891				CXXC4	5.82273	2.47732				CDH2	66.9881	32.0277
			RP11-273G15.2	0.822501	0.403656				TTPA	0.458381	0.221292				IL6R	0.508425	0.171245				STON2	1.22978	0.528014				EDN1	10.6364	2.66015
			DLEC1	0.221468	0.107285				PIGB	1.45599	0.554617				TIGD3	1.74143	0.865087				AC019100.3	1.32089	0.0400699				MLXIPL	3.41457	0.82184
			C3	0.131158	0.0356758				PLVAP	13.6297	6.17118				DNAH6	0.344324	0.0943279				DNAH11	0.565549	0.272175				NPSR1-AS1	0.324806	0.00853722
			C16orf96	0.933663	0.441093				ALDH1A3	0.123503	0.0464575				KCNH3	1.31259	0.49721				RASD1	14.5169	5.1116				AKR1D1	1.03523	0
			UNC93A	0.337481	0.0956024				PPP1R16B	0.485175	0.218975				SST	0.973309	0				ARC	1.36695	0.344668				TBC1D2	3.93141	1.39706
			MEF2C	3.99592	1.58188				KB-1572G7.4	1.15908	0.155371				EVA1A	1.27608	0.575747				FBLIM1	33.8105	16.3379				MAOB	6.17483	1.12864
			CD99	150.459	67.7725				MEP1A	0.0804217	0.00538895				RASL11A	0.819393	0.233017				KPNA7	0.753941	0.187541				LRRN3	10.3072	1.94146
			ZMIZ1-AS1	0.33055	0.136872				RP11-20I20.4	0.548639	0.0613187				RP11-351J23.2	0.150933	0.0223679				ESAM	1.8382	0.57235				SFMBT1	1.59508	0.58439
			TRPV4	1.09164	0.464503				RTN1	0.741501	0.33982				PPIL6	2.29931	1.01506				CA2	21.3688	6.72775				KRT4	43.1612	5.39343
			VSTM5	0.277688	0.0965368				SCGN	0.126057	0.0109814				MIR335	1.35947	0.472487				LINC01108	0.427077	0.0731471				KIAA1324	3.38344	0.786022
			GLYATL1P1	0.341404	0.0562264				TRDN	0.0473108	0.0105786				GCGR	0.309832	0.07347				C9orf171	2.16017	0.354647				FZD8	14.2457	5.69437
			RP11-398H6.1	1.544	0.755007				WNT8B	0.823451	0.333158				UBE2QL1	0.528576	0.123863				ZMYND10	1.49449	0.306034				CXCL5	4.47199	0.421804
			GPR132	0.0802829	0.0146758				IL36G	0.144926	0.0176402				RBP4	0.963425	0.081591				CYP27A1	5.04945	2.29273				SPHK2	5.22883	1.08054
			AP000345.1	0.289532	0.0741131				FAM222A	0.738957	0.357578				GATA4	57.9849	19.4993				ABCC2	0.310793	0.0867592				CLDN19	1.39294	0.431324
			C1orf94	0.148655	0.0204489				MMP17	0.206734	0.093128				MPZ	1.39773	0.364688				TRABD2B	4.5987	1.38072				TMEM145	0.817494	0.136766
			RP4-565E6.1	0.0930683	0.0361464				LRRC26	0.858536	0.342525				ATP6V0D2	0.416818	0.0188102				GOLT1A	2.58999	1.14023				SPTLC3	12.6715	2.5744
			CLCNKA	0.278497	0.111335				GIMAP4	0.598193	0.240822				RP11-389G6.3	0.46969	0.0478447				ZBBX	2.02364	0.432624				SYT7	7.6629	2.38829
			SLC5A9	1.54395	0.654652				KCTD12	6.22779	2.30034				IGSF21	0.167733	0				LRRC10B	4.30783	1.2993				PLEKHA8P1	1.42262	0.623076
			AC112229.1	0.0923827	0.00749075				AC012354.6	0.152804	0.0420277				GRID1	0.355362	0.075795				PRDM8	0.507318	0.109058				ARHGDIB	3.70547	0.818769
			PTPRT	2.75378	1.31369				LPAR3	0.858822	0.427654				LRP2BP	0.34678	0.136939				ENTPD8	4.22322	1.53177				GABBR2	0.304572	0.00881927
			RHBG	0.302152	0.0946445				PCSK1	0.0744508	0.0212335				PCED1B	0.77926	0.20282				GRAMD3	2.97016	1.4345				TIGD3	0.587878	0.108674
			LINC00479	38.4769	17.5688				MAOB	0.675359	0.303082				PDK4	9.60721	3.48119				CLRN3	0.70123	0.0518999				RAB39B	1.07756	0.37493
			METTL7B	1.80838	0.772446				TNFSF10	0.220348	0.0814106				LPPR1	0.533018	0.193963				ESM1	0.469905	0.0146129				MIR194-2	0.608642	0.0251611
			VGLL2	0.161321	0.00409376				ADAM28	0.298341	0.134864				MOK	1.86311	0.929107				CLIP2	11.9416	5.13189				SAMD15	0.657654	0.135502
			RUNX1	0.0724474	0.0256305				RP11-381K20.2	0.0820084	0				RIMKLA	0.765888	0.297959				RP11-353M9.1	2.38544	0.1049				GCNT3	0.333197	0.0217444
			MYBPC2	0.258462	0.117094				TEKT1	0.049802	0.00425099				RP11-456K23.1	0.710064	0.245444				RARRES3	0.670774	0.059405				ALDOB	1.48493	0.0405755
			NME9	0.719043	0.295759				RP11-855O10.3	0.346165	0.0174656				TDGF1	0.278223	0.0584638				CNNM2	2.75204	1.30909				SVOP	0.658294	0.02589
			ADCY8	0.0771124	0.0194269				ST8SIA3	0.91368	0.391019				BEX1	181.748	72.6959				FAM150A	3.07602	0.908662				PDE3A	13.5236	4.84241
			TULP2	0.357668	0.128767				RP1-30E17.2	0.473357	0.0501625				PDE3B	4.26276	1.7709				RP11-317J10.2	1.3867	0.473552				TTC22	0.286048	0.0111169
			CTD-2655K5.1	1.07454	0.354796				CSF1R	0.075888	0.0268773				NEUROG3	0.824844	0.00695757				RP11-104J23.1	0.598686	0.0381311				APOA2	5.26114	0.0102985
			MYBPC3	0.0547291	0.00213392				PGA5	0.146337	0.0388393				UNC5CL	0.798847	0.326955				TCN1	3.59153	0.473994				FBXL19-AS1	1.29655	0.494324
			TMOD1	0.599801	0.248327				SLC19A3	0.555998	0.222618				MNX1-AS2	3.94423	0.577726				SLC38A3	3.35778	0.73014				SLC38A11	0.263762	0.0195708
			AC012354.6	0.415962	0.116694				AC005682.6	0.339362	0.13334				PARP10	1.21841	0.552818				MAN1A1	24.412	8.69986				SCAMP5	12.9027	5.51655
			AL132772.1	1.97098	0				CTD-2012J19.2	1.0621	0				LINC01091	0.140009	0.0385052				DUSP5	12.1147	2.79967				GPR123	0.449333	0.101307
			PCDHA13	0.110663	0.0340136				CD1D	0.245696	0.111641				ACOX2	0.751172	0.29574				MYOF	22.8638	10.6659				AC019100.3	1.91742	0.109934
			THRB-AS1	0.0870043	0.00835976				RP13-122B23.8	0.127105	0.0304113				METTL7B	2.18482	0.660381				KLF6	15.9806	7.70594				GPR56	20.4981	5.71414
			SPG20OS	0.927949	0.322666				HRASLS2	0.0984926	0				ALDH1L1	0.0627327	0.0103982				DEFA6	2.86078	0.0511731				MX1	0.780214	0.252786
			RP5-881L22.5	0.146978	0				ALS2CR12	0.223231	0.0957829				FBXO15	0.499855	0.240226				RP11-22L13.1	0.306845	0.0509328				MITF	2.06787	0.788945
			EXPH5	2.7135	1.1948				MIR135A1	1.42612	0.0887776				RNF128	8.9772	3.02796				TMEM82	0.767686	0.125496				PRSS8	40.7588	12.645
			RBM46	0.143031	0.0320262				TMPRSS6	0.238861	0.118998				LINC00173	0.637603	0.147769				HHLA2	0.773913	0.0819695				ACSM3	7.80169	1.57181
			TMPRSS6	0.269987	0.114453				TMEM132D	0.0439838	0.0102643				THPO	1.25073	0.346507				UPP1	1.04471	0.350609				RASSF2	3.41577	1.0853
			FTOP1	0.721372	0.24027				RP11-341G23.4	0.128394	0.00751645				AC005329.7	0.626752	0.265148				MYZAP	1.23223	0.223583				POF1B	3.7218	0.547922
			IL36G	0.227992	0.024687				CXCL5	0.304245	0.0959249				RP11-374M1.2	0.794129	0.342156				KLB	0.325016	0.0351511				NMB	20.2042	7.10112
			GCNT4	0.887152	0.302394				MLKL	0.125008	0.0541947				TRPV6	0.149069	0.0561183				PROX1-AS1	0.393635	0.0579329				CECR6	1.29995	0.572497
			IL1RAPL1	1.50945	0.63641				CTD-2514C3.1	2.12174	0.871467				RP11-413E6.1	3.49069	1.46461				CDH5	0.854001	0.20216				DENND1C	6.21582	2.98153
			ELN	0.0997485	0.0307999				GPR111	0.0292129	0.00255724				SLC7A3	1.60609	0.617561				STXBP6	1.28407	0.534362				B3GALT1	1.6512	0.252479
			XIRP2	0.0256469	0.00071444				RDH12	0.321157	0.120532				C1orf228	1.44424	0.650212				CA5A	0.141415	0.0193564				JAKMIP1	0.485848	0.0713814
			OLFM1	0.247826	0.115903				RP5-881L22.5	0.0798722	0				FAM163A	0.287017	0.00830008				FAM162B	3.23427	0.261235				CYP1A1	1.17168	0.111924
			RSPH1	0.574	0.24506				AC005062.2	0.125125	0.0316301				YBX2	5.75081	2.04344				COL6A4P2	3.00424	1.07574				SLC37A1	5.89661	1.59126
			FP671120.7	1.94883	0				AL121578.2	0.914739	0.251037				LBH	29.594	12.5264				CDX2	37.8916	3.88706				ABHD2	14.975	6.49975
			ZNF528	0.389517	0.178931				NEUROD2	0.020633	0.00128004				LINC01314	0.110713	0.0120234				PRSS12	2.08037	0.704699				COBL	3.74192	1.65544
			WI2-1896O14.1	0.523057	0.113101				TULP2	0.291605	0.129947				DNAH1	0.961392	0.433				FAM181B	2.2531	0.527879				SLC2A6	0.969729	0.230861
			BMS1P10	0.920783	0.439888				PRR26	0.0479698	0.011755				NAT2	1.00253	0.335369				USH1C	2.0543	0.585677				DPP10	4.47691	1.9761
			TMEM51-AS1	0.243014	0.0883976				PYCARD	0.737027	0.347581				REG4	0.194568	0				HGFAC	1.57288	0.520988				RP11-438B23.2	0.431725	0.131539
			AC074363.1	3.30902	0.554609				LRMP	0.0750956	0.0250739				NRAP	0.0931846	0				TMEM105	1.44034	0.336901				MFI2	2.3223	0.788002
			COMT	0.309074	0.111275				AC097468.4	0.407752	0.176016				RNF157	5.06571	2.03545				RHOH	0.429201	0.0323745				SMLR1	0.752384	0
			RP11-142C4.4	1.15566	0.128665				RCN3	4.31311	1.76202				KIF19	0.131801	0.00143944				FAM84A	3.07489	1.29085				SUSD4	4.31507	0.633531
			AC093390.1	0.117162	0.0250028				CCDC19	1.2066	0.512011				FAM83F	0.695281	0.341748				PTGDR2	0.379162	0.0771866				KIFC3	9.37529	4.52482
			PGM5P4	0.566301	0.0187584				MIR29B1	0.0389775	0.0084977				CAPSL	0.504024	0.0491506				U73166.2	2.40588	0.955644				MMRN1	0.798572	0.0598499
			AOX1	0.486195	0.193389				PGAM1P5	0.0338561	0				MYO15B	3.29733	1.57496				DRICH1	0.642965	0.102703				TMPRSS3	0.929943	0.139937
			DLEU7	0.860912	0.403426				RP11-713P17.5	0.470269	0.0315396				C9orf171	0.761478	0.121764				AC004381.6	1.79591	0.71152				YBX2	3.65235	0.913015
			SERPINA11	0.836728	0.227945				CTD-2540B15.7	0.384545	0.0505053				CXorf22	0.256012	0.0222954				IRF2BP2	52.8144	26.287				LYZ	2.08222	0.201153
			RP11-168L7.1	0.96909	0.0379161				PCP4L1	0.327319	0.126049				SMLR1	0.307222	0.00323186				SUSD4	5.2473	1.15833				MAN1C1	1.20571	0.399978
			LGSN	0.0502168	0.00741906				CTD-2134A5.4	0.886958	0.390137				RP11-420K14.1	0.590728	0.00593888				AQP7	0.827956	0.212656				RP11-212P7.2	2.20211	1.07952
			CACNG4	2.38376	0.921626				RP11-1143G9.2	0.351346	0.0968984				GOLT1A	2.30907	1.07263				RP11-4O1.2	2.47753	1.15144				LGALS3	40.1305	5.59414
			PIGB	1.0497	0.343016				FLJ31356	0.214912	0.102935				RP11-142C4.6	0.240203	0.0402469				MAN1C1	0.756418	0.309519				GALNT1	54.7293	26.1597
			ABCC6P2	0.54417	0.172013				SST	0.115536	0				HPDL	1.4122	0.571806				HES6	25.3511	10.863				GIF	5.74868	0.70089
			OCA2	0.0782091	0.00835723				LINC00472	0.5519	0.269981				COLCA2	0.452802	0.104888				USP12	28.1442	13.5801				NAP1L4P1	1.17107	0.0691326
			MACC1	0.80998	0.350205				AQP4	0.560826	0.245806				SULT1C2	1.01896	0.417139				NRADDP	1.44236	0.182934				CROT	6.73183	1.94249
			AC226118.1	0.295	0.0812976				OTX1	0.12288	0.0351531				ACSL1	10.7854	4.50423				IGFBP1	1.40775	0.00976332				SLC52A3	0.366754	0.0316099
			APOC1P1	0.718959	0.193288				ABCC6P2	0.681931	0.308131				PREX2	1.04675	0.127828				TMEM196	0.373974	0.0648154				CFB	3.80884	1.06523
			CYP2W1	0.122566	0.0255834				RBFOX1	0.19886	0.0898412				CRYL1	7.10036	2.69288				REG4	0.450061	0.00231016				RBBP8NL	3.54401	0.445347
			MMP24	0.430954	0.185107				RPLP0P2	0.197529	0.0704865				RP11-474O21.5	2.2648	0.0470634				RP11-285F7.2	14.9069	6.09551				ANKDD1B	0.874961	0.147841
			ARSDP1	0.539006	0.147855				PTH2R	0.108654	0.0424617				AGTR1	4.25631	1.43797				B4GALNT2	0.748447	0.00719132				LINC00643	0.43801	0.025807
			HSH2D	0.345588	0.127489				BNIP3P17	0.48922	0.109445				ADAMTS18	4.48924	1.11422				RP11-567M16.1	0.28679	0.0556376				GYG2P1	1.17717	0.378557
			RP11-347C12.3	0.118067	0.0251703				PHEX-AS1	0.0380687	0				EDN3	0.486903	0.079757				TMEM51-AS1	0.408072	0.107835				SSXP10	75.8833	21.691
			LPA	0.0601282	0.0120376				ZNF37A	0.29296	0.113403				CTD-2587H19.2	1.46634	0.147391				EAF2	3.2821	1.01862				SERPINB1	13.8332	6.35063
			MALL	0.520514	0.24431				HDC	0.0325145	0.00209415				TMC5	0.116564	0.0243543				SEMA6A	7.32862	3.53301				PLEKHA6	6.84087	2.68185
			MAGEA7P	0.315003	0.0458611				AL132772.1	0.879156	0				AMER3	0.213128	0.055575				MS4A8	0.377194	0.0554306				GRIK3	0.232111	0.0326909
			LINC01212	0.221558	0.020854				RP11-1260E13.3	0.186432	0.0262541				FEV	0.359529	0.0215349				KCNJ11	3.12637	1.54735				TBL1Y	2.67441	0.834344
			USP50	0.271367	0.0767599				C7orf34	0.366316	0.113664				ATF7IP2	10.6536	5.10652				ARHGAP24	2.45311	1.16903				REM2	4.98269	2.35852
			IL3RA	0.96919	0.457627				MMP26	0.166122	0.0184466				SERPINA6	0.352469	0.0139366				PRKG2	2.61371	0.883831				LMX1A	0.604255	0.00884775
			SERPINA10	0.100376	0.0279696				ORM2	0.616811	0.193065				CNGA3	0.0926869	0				TBX22	0.269441	0.0346896				SLC38A4	0.862692	0.12796
			KRT79	3.39042	1.37928				GPR142	0.156532	0.0354793				C7orf63	0.689895	0.286753				FER1L5	0.316044	0.114437				RP11-392P7.6	1.08292	0.353793
			AC005355.2	0.178455	0.00825038				ZIC2	0.485762	0.144044				GATM	11.7311	3.43151				CAPN13	5.42487	1.9943				CLRN3	2.77083	0.00692253
			CTD-2012K14.8	0.815611	0.287163				CHDC2	0.196563	0.0525479				FAM81B	0.363139	0.045052				MSL3P1	2.28212	0.277016				TSPAN8	5.29362	0.288285
			C19orf66	1.0662	0.415071				RP11-373D23.3	0.762769	0.168329				CMAHP	0.15816	0.029425				GPBAR1	0.69081	0.145257				NDP	0.843993	0.0393644
			RP3-439F8.1	0.183266	0.0587717				AC007204.2	0.863174	0.405941				PRODH2	0.124944	0				BAALC-AS1	1.36754	0.664908				SPSB2	3.28407	1.334
			FAM151A	0.300823	0.0430935				MOV10L1	0.0259003	0.00351108				FGFR3	41.5774	17.5046				CATSPERG	1.45219	0.577793				NOSTRIN	0.614945	0.20565
			RP11-442O1.3	0.235054	0.0623075				VCAN-AS1	1.35195	0.517394				SLC9A2	0.469185	0.0945081				CRTAC1	1.3945	0.392046				GAL	0.895414	0.061528
			REG4	0.0436239	0				GLYAT	0.0771552	0.0182953				C2orf48	0.380044	0.0897565				PRR15L	20.3571	9.41218				MYBPC1	0.236183	0.00647915
			CRYBA2	0.236723	0.0394382				CPNE4	0.213116	0.0868722				OR13A1	0.268965	0.0358066				CAPSL	1.00836	0.239462				DEPTOR	6.84696	2.42339
			CCDC37	0.45217	0.132408				RP11-1042B17.3	0.407888	0.0931594				PAQR9	0.25146	0.0445364				PCSK9	0.942428	0.227295				PCDHA4	1.80678	0.797803
			RP11-372E1.6	0.126791	0.0246968				KRTDAP	0.563827	0.195904				TERT	0.387114	0.14195				FAM27E3	5.74337	2.33346				ORM1	3.94886	0.175918
			CAPN9	0.888658	0.401563				C12orf79	0.0487271	0.00658153				SLC29A4	15.1011	6.0823				DNAJB13	0.847395	0.338042				GDAP1L1	0.854859	0.0929077
			COL19A1	0.445259	0.0951671				RP11-693N9.2	0.130731	0.0433299				GALR1	0.0644656	0.00476965				SCN8A	0.974962	0.420018				CDS1	11.0613	5.33928
			TF	0.167374	0.0645436				RP11-1096D5.1	0.0156732	0				TMEM132D	0.139764	0.0188949				TCL6	0.106851	0.0121666				TNFRSF21	42.9846	21.43
			AIFM3	0.164437	0.0704783				FILIP1L	8.14777	3.63937				CHRDL1	9.44687	4.00268				MLLT4-AS1	7.81744	3.72026				KCNQ1	2.59275	1.28007
			DLL4	0.434965	0.190843				LINC01099	0.142183	0.0254459				MYOM3	0.100993	0.0192767				MMP24	1.56705	0.505343				LIPG	1.61469	0.344818
			AC068831.3	0.306755	0				PRUNE2	0.19875	7.57869				BRINP3	0.246333	0.00690621				TCIRG1	12.2374	5.83597				TMEM2	11.6306	4.89232
			VSIG2	0.334177	0.0785503				DKK2	1.40595	92.4824				PDZD3	0.250524	0.0560736				FCGR2B	0.184187	0.0386095				TMEM196	0.396467	0.0317435
			CADPS	0.38954	0.179275				MEIS2	16.6163	48.7763				ZNF568	0.264375	0.100933				C11orf63	1.342	0.619847				LRRC10B	1.80946	0.380488
			GCGR	0.469241	0.218494				VWA5A	5.09014	15.4096				POPDC2	0.635411	0.260506				C22orf42	0.472238	0.00369189				RP11-528A4.2	3.20485	0.0178492
			MACROD2	0.90154	0.445696				GRIA4	0.102752	4.26417				CPNE4	0.401152	0.0848523				AC226118.1	0.310467	0.0195066				STEAP1	0.839689	0.0265242
			RP11-108M9.2	0.741233	0.30878				KLHL29	0.318477	2.69943				RGS4	17.4802	5.27066				PECAM1	1.19591	0.261945				ABCC6P2	1.21938	0.14153
			KLK7	0.0519958	0				CCDC67	0.647669	7.4108				RP11-209K10.2	1.0015	0.0524046				TTLL9	0.78766	0.298723				PAH	0.474235	0.00222355
			FER1L5	0.131341	0.0629943				SNCA	1.66528	6.17432				HMOX1	0.611299	0.232901				RP11-452K12.4	1.32558	0.392035				GCNT1	18.1914	5.61127
			RP11-1220K2.2	0.0467749	0.0125638				FOXP2	0.553742	5.57356				SLC8A2	0.182683	0.0363683				LIPC	0.194643	0.00316615				SULT2A1	1.48121	0
			HCAR1	0.122756	0.04116				MT-TM	8.7002	729.738				RP11-88E10.5	0.859461	0.393621				GCAT	18.3056	8.74511				TRPM6	0.141156	0.0215946
			AC011747.7	1.31292	0.554785				RPS4Y1	0.0851109	24.4289				HSD17B2	0.041121	0				SYT17	1.40479	0.474412				MYH4	0.313938	0.0178328
			C22orf42	0.0558977	0				RASGEF1B	1.6599	6.85081				APOC3	0.543637	0				RP11-90K6.1	1.09204	0.361487				FAM129A	2.74954	1.04574
			CACNA2D4	0.102602	0.0362179				LRRTM4	0.0874959	0.908803				SSTR5-AS1	0.192707	0.0103368				RP11-351J23.2	0.126412	0.0143092				APELA	1.28538	0.268778
			GCKR	0.172392	0.0359177				NXPH4	0.169638	5.1579				SH3RF2	5.97629	2.50738				MMP1	27.3668	2.65114				BCMO1	0.592815	0.0175301
			ASIC4	0.110851	0.0413624				KCNN2	0.980876	8.82365				TRABD2A	0.395054	0.148681				LGR6	0.255277	0.0530903				FBLIM1	37.2938	16.0958
			ROS1	0.276095	0.120316				SNCAIP	1.20449	5.2565				NPAS1	0.569818	0.206939				RP11-209E8.1	0.807073	0				METTL7B	1.09504	0.162963
			LY75	0.0555052	0.0162275				HOXB5	0.445603	7.26398				C1orf95	0.228723	0.0869644				CHRNA1	0.335107	0.0328225				TSPAN33	1.5588	0.658924
			KLF2	1.83988	0.760827				NTNG1	0.3044	2.468				GOLGA7B	0.370387	0.138209				B4GALNT3	19.8439	8.72355				PRSS22	20.7252	4.38662
			FAM159A	0.317306	0.102827				DCHS2	0.0349364	0.584836				ZNF135	1.05302	0.340169				FLRT3	7.32178	3.26369				PZP	0.331404	0.0123267
			RP11-150O12.3	0.105399	0.00328514				PCDHGC3	0.00884916	1.19247				PRPH2	0.509874	0.17269				CXorf22	0.576452	0.0811059				PVR	25.0588	8.93458
			LINC00622	0.823671	0.282349				SCN3B	1.69933	10.1604				LGALS2	1.23987	0.246107				ADM	11.2372	3.82069				SLC43A2	2.9385	1.20292
			RP11-89K21.1	1.85712	0.787615				CTNNA2	0.177975	2.56036				FAM129A	8.32855	4.14065				MAGEB17	0.471181	0.00500893				C21orf62	1.79067	0.502645
			CER1	0.318807	0.0226918				TRPM5	0.377019	2.72149				GPC3	429.235	205.565				VAC14-AS1	0.196913	0.0416668				LYSMD2	0.988615	0.180725
			LGALS3BP	11.8123	5.71184				TFPI2	1.41543	10.3955				TTLL6	0.108215	0.0158041				SLC25A47	0.553166	0.06885				ELF3	14.2209	5.02523
			DGKK	3.05167	1.10711				LAMA3	0.25502	1.19647				FAM166B	1.09459	0.310258				TRIM36	1.95582	0.928446				SOAT2	1.00543	0.0125644
			RP3-500L14.2	0.413791	0.140564				CEMIP	0.12078	1.08766				IYD	0.173236	0.042808				LINC00607	0.917138	0.239184				HKDC1	0.560617	0.0045365
			MIXL1	0.897843	0.422943				BOC	1.06138	3.10494				AC009014.3	0.445204	0.0940252				KCNQ3	0.228868	0.0385894				CAPN8	0.255908	0.0203245
			DPP4	3.01034	1.47928				CAT	0.00736606	3.71892				SLC22A31	1.41511	0.634903				MTND4P20	0.733022	0				SH2D3A	3.99266	1.08694
			FAM222A	0.846289	0.386104				P2RX3	0.127066	1.19408				RTDR1	0.550921	0.196615				PI16	1.21679	0.25273				CXCL1	8.52433	1.28011
			APOL3	0.122071	0.0466038				CCDC80	5.88883	24.2298				SCML4	0.0895292	0.00269073				EFCAB12	1.07318	0.327482				CCL15	1.50337	0.00511202
			TMEM72	0.0698436	0.00536855				ZNF717	0.0176321	0.340858				C16orf96	0.303588	0.0919029				CDHR5	0.984218	0.20013				VCAN	80.3553	17.4517
			KB-208E9.1	0.358995	0.105907				NES	28.3566	77.0619				LPAR3	0.780629	0.245815				RP11-384L8.1	1.95968	0.84096				GALM	16.2545	8.01984
			LTB	0.706471	0.273551				COL24A1	0.096909	0.942941				ETV4	10.2165	3.63103				RASGRP1	0.7925	0.323842				KIF19	0.454643	0.0898995
			BHLHE40	0.316185	0.136617				COLGALT2	2.5216	9.64905				PLEKHF1	2.21722	0.885381				TNR	0.113376	0.00897179				GLYATL2	0.703612	0.105478
			NLRC5	0.0422016	0.0123641				PRKD1	4.01897	10.6951				SLC1A6	0.0701462	0.0049822				SLC45A2	0.222746	0.00232227				CEBPD	36.5069	7.6011
			LINC00607	0.647846	0.272189				BARX2	0.0504016	1.17161				RP11-27N21.3	1.31719	0.409969				RTN1	0.376642	0.0923807				POMC	0.830379	0.116669
			CCDC135	0.68656	0.336281				CRLS1	21.6891	47.8547				MYPN	0.0535479	0				C1orf168	0.911549	0.415832				FES	2.56748	1.26864
			CAPSL	0.803749	0.336733				PDZRN4	0.133782	2.93983				GRM3	0.336489	0.100352				PARP10	1.42857	0.667021				ZNF626	1.8795	0.871238
			CXCL5	0.28366	0.0748323				SPRR2F	0.313489	8.7308				MNX1-AS1	4.14502	1.42706				PLXDC1	2.97415	1.14695				OTOG	0.301857	0.0542127
			SP5	0.587345	0.262859				LINGO2	0.826812	3.11354				URAD	0.435604	0				LGALS3	87.054	19.9051				EXOC3L4	3.27151	1.16118
			RP5-965G21.4	0.166829	0.0463209				SSBP2	3.58127	7.24531				RAB3C	1.09942	0.435355				KRTAP5-AS1	0.947603	0.324965				IGSF1	4.43893	1.59955
			TM4SF4	0.101402	0.00365203				DKK1	0.813031	13.5086				TNFRSF25	7.72215	3.20484				GCNT3	0.193202	0.0304082				VSTM2A	0.442543	0.0735096
			RP11-351J23.1	0.301051	0.10717				KCNAB1	0.222537	1.10958				DNAJC27-AS1	0.285888	0.121664				RP11-374M1.2	0.980892	0.458979				HS3ST1	0.429544	0.119745
			SLC17A1	0.0956554	0				DACH2	1.19997	6.97135				EXPH5	3.17105	1.09486				LTB	0.646127	0.128405				PLAGL2	45.8983	22.5869
			RP11-309L24.9	1.11503	0.534516				CNTNAP4	0.29229	4.38914				KCNH6	0.13701	0.0146799				HSPB8	10.7094	4.89388				TRIM14	1.91849	0.759594
			RP5-908M14.5	0.533227	0.193978				SORCS3	0.089657	1.74754				XG	0.162198	0.0175597				MPV17L	0.251162	0.0703436				HLA-DOA	0.298071	0.0428088
			CTD-2134A5.4	1.23241	0.512221				RP11-60L3.1	0.352956	1.8929				PRTG	15.8883	5.14096				HAVCR2	0.33193	0.0750391				ADRA2A	1.33179	0.212677
			APOBEC2	0.727074	0.283334				ANKRD29	0.420386	1.93079				RP11-428K3.1	0.993551	0.44774				SSTR5-AS1	0.66468	0.113683				GPR114	2.76994	1.14533
			RP13-514E23.1	0.572945	0.277312				CTC-471C19.1	0.0324588	1.16657				RFX2	1.93878	0.80121				KCTD12	43.6135	8.42424				OAS1	0.620183	0.0633858
			HS6ST3	0.269571	0.121677				NDST3	0.27903	1.32763				CLDN2	0.191482	0.0348556				CASR	0.114624	0.0060304				CHRM3	1.35854	0.286858
			NPY2R	0.0647899	0.00723613				GRIK2	0.276376	1.15726				ENTPD3	0.445501	0.0856111				PLEKHG6	14.6542	6.90796				PRSS1	13.2216	2.46049
			ORM1	0.960223	0.21594				PCDH9	0.0711442	0.524103				SERPINF1	101.605	34.5505				FAM78B	0.189281	0.0435768				GDAP1	3.40121	1.29075
			SFRP2	0.237758	0.0828292				HOXB4	3.15915	17.7622				RHOU	16.6604	8.08584				OVGP1	3.60887	1.30584				TMEM132D	0.215907	0.00998414
			RARRES2P1	0.64984	0.122312				PYGM	0.418941	2.07749				PLCH1	2.89461	1.34351				NCAPD2P1	0.365703	0.00490088				MS4A8	0.906273	0.129601
			TNFRSF11B	0.299031	0.121442				PRICKLE1	2.68669	7.10489				HEY1	11.2072	3.28437				SCG2	2.71734	0.93528				DAPK2	0.212119	0.0878164
			CACNA1B	0.16178	0.077539				BST2	2.01872	16.3502				TUBB4A	4.29186	1.64083				SH3RF3	1.53197	0.729577				GPR128	0.69777	0.00234388
			RP11-1191J2.2	1.07004	0.506221				CLSTN2	1.07543	9.32574				CCAT1	0.367697	0				TXNDC16	12.0987	5.68686				SCML4	0.155588	0.00769178
			RP13-890H12.2	0.234192	0.0785878				GRIN2B	0.00419758	0.181865				FAM95B1	0.062978	0.011008				TDGF1	0.298182	0.0719368				ZSCAN16	6.20867	2.92953
			DIO3OS	6.21471	1.92289				NR2F1	57.8871	207.809				LINC00958	0.425198	0.145853				CACNA1F	0.774844	0.284766				RP11-627G23.1	0.167218	0.0193963
			C7orf34	0.824	0.283587				GCK	0.115686	1.07913				CHRD	1.31859	0.633529				ENKUR	1.40475	0.412115				CEL	5.02502	1.10314
			RP11-92G12.3	1.10176	0.415051				TNNT1	0.128644	1.27359				FLJ38122	0.178882	0.00403526				KARSP2	0.341153	0.0239011				TMCO4	2.88637	1.22986
			ADAMTS14	0.387949	0.161428				MAGI2	1.64788	3.62628				SPHK1	1.41798	0.575667				AOAH	3.28637	1.08412				CNIH2	10.9566	2.17223
			UCN3	0.0901543	0				LINC01279	0.542986	2.67545				CELA3A	0.542498	0.00782158				RNF186	0.605647	0				AC096772.6	8.71239	3.56232
			LINC00494	0.281684	0.129851				KCNK3	0.0181036	0.335185				PDE1C	0.353263	0.130064				TNFRSF10A	1.46804	0.625647				RSPH4A	0.624018	0.101391
			RP11-1260E13.3	0.100675	0				SCUBE3	15.9222	45.1087				ADAMTS19	5.23275	1.59501				DYDC2	0.770942	0.279612				F3	25.9039	9.3931
			A2M	0.24026	0.0964222				IQCA1	0.0566011	0.467653				SGK2	0.412552	0.134294				RNF157-AS1	1.51186	0.51969				KRT8	463.337	172.785
			TTC22	0.0431114	0.0071348				LRRC7	0.603008	2.14892				CYP11A1	0.431903	0.182986				APOA1-AS	2.45889	0.377412				PTGER4	5.09614	1.70107
			MX2	0.0461141	0.0207206				IGFBP5	189.32	1038.75				TRIM73	0.451631	0.185735				CYS1	1.14078	0.339114				ELOVL2	3.39482	1.22396
			TM4SF18	0.828968	0.394702				EFNA5	2.85867	7.35146				PPARG	5.10395	2.12412				RP11-123K19.1	2.68604	0.860505				MFSD6	7.04764	3.51453
			RP11-845C23.3	0.51733	0.172409				ADCY8	0.0366595	0.4232				RDH5	0.726	0.265647				RP11-420K14.1	0.592647	0.0111				HSH2D	0.768005	0.138389
			C6orf99	0.420161	0.120315				RP11-438B23.2	0.147184	0.594533				PLD1	6.20687	2.30257				AP000640.10	0.74581	0.10914				TTLL6	0.195283	0.0129366
			EPHA8	0.0703747	0.0178305				PACRG	0.925309	3.41731				EPAS1	1.45206	0.502609				RP11-96L7.2	1.4104	0.116087				FAM107B	15.7078	7.66666
			RP11-307C19.3	0.520532	0.235431				STRA6	3.2011	12.267				ATP10B	1.26087	0.396292				AGXT	1.10312	0.301338				ANPEP	2.27248	0.379023
			FTCDNL1	0.371642	0.17966				GRM7	0.0322756	0.40749				FAR2P2	0.297833	0.102173				CLDN19	1.37222	0.614082				PIGZ	4.20899	1.36498
			CYP4A22-AS1	0.479031	0.139475				RFTN2	0.327088	1.47918				EFHC2	0.797384	0.25337				IGJ	0.840708	0.06671				KCNB1	0.184022	0.0373595
			RP13-766D20.2	0.751346	0.305076				TCEAL7	2.17618	5.49728				DIO3OS	2.07669	0.373842				LINC00622	3.78794	0.905908				RAB37	2.11611	0.687272
			ORAOV1P1	0.847571	0.222509				SMCO4	8.64891	29.8253				RP11-680E19.2	0.184545	0				SAMD5	4.07566	1.38504				LGR6	0.25321	0.0227043
			RP11-1055B8.3	0.621773	0.262836				OPCML	0.0997587	0.747361				RP11-849I19.1	0.458337	0.129433				KL	0.197624	0.0237212				LINC00242	1.11499	0.354756
			RP11-147L13.13	0.296728	0.118554				RP11-166D19.1	0.253771	1.14194				UPK3A	0.450679	0.0314902				HSD3BP5	1.32629	0.352872				CSGALNACT1	0.897086	0.194766
			UNC13A	0.0604608	0.0241574				HOXB1	0.308045	3.40158				SH3TC1	0.489672	0.212669				HSD17B3	0.389222	0.0571279				NBEAL2	16.7297	6.5965
			GOLGA6L2	0.0756559	0.0122827				CADM1	73.2024	159.467				CTA-796E4.4	1.05523	0				HAPLN3	5.64246	2.68132				PMM1	5.7409	2.80923
			DBH-AS1	0.746865	0.343616				GPC6	28.2544	69.4138				AC009336.24	0.700424	0.161728				LGR4	95.0394	37.0863				DPF3	0.724865	0.180546
			RP11-99J16__A.2	0.892511	0.276747				PLAGL1	1.63238	3.68219				MST1P2	1.4924	0.685594				DNAH9	0.600505	0.247472				PKD1L1	0.129528	0.0207985
			EPS8L3	0.0596169	0.00750121				SEMA3A	4.4937	16.6584				FGF14	0.0443015	0.00480539				CH25H	0.453554	0				RP11-468N14.7	5.05366	0.528553
			ADAMTSL5	0.423324	0.161325				UST	2.42908	7.99915				RP5-1120P11.1	0.313639	0.0732495				VGLL2	1.97239	0.141982				DLX3	1.37282	0.229553
			FMO2	0.0665429	0.00899085				HLX	0.450108	2.23097				FAM19A5	2.2976	1.12766				ZDHHC14	5.94975	2.39225				C1orf95	0.268417	0.0755837
			RP11-65J21.3	0.112464	0				GPA33	0.438634	1.7382				RP11-657O9.1	1.11079	0.396311				ADGB	0.0955408	0.00620202				FER1L6	0.249715	0.0248477
			SPIN4	22.8754	10.3177				ILDR2	0.265574	1.44598				PRIMA1	0.376464	0.1076				PCDH11Y	0.28587	0.0748635				ST6GALNAC1	7.45144	1.38334
			DOK6	2.04518	0.734801				BDNF	0.612708	2.19534				RP11-552M11.8	1.15355	0.537915				RPL13P5	1.28575	0.537723				SPAG6	0.791718	0.161279
			GYS2	0.240194	0.103253				C21orf88	1.87302	4.58334				TMTC1	1.10965	0.43367				RP11-469N6.1	0.265189	0.00411881				MMP9	2.75245	0.112559
			C3orf80	0.250723	0.0540146				TBX18	0.139723	1.92471				RP11-68L18.1	0.224009	0.0566854				HRASLS2	0.788198	0.0805777				GABRB3	2.91243	1.15634
			C1orf110	0.0333361	0.00211612				PCA3	0.0124599	0.733027				LRRC26	1.10108	0.271508				C20orf26	0.321322	0.0830942				KIAA1549L	0.198854	0.0385948
			SLC16A11	0.427609	0.18851				KIF5A	0.51251	2.45494				FCGRT	14.4392	6.68999				PRSS35	5.41624	1.87213				SLC29A4	23.1548	7.42318
			OIT3	1.31595	0.486367				NRG1	1.71292	3.83083				GLT1D1	0.0884462	0				C11orf21	0.311746	0.0699673				FRMD4A	3.67763	1.26623
			KLRD1	0.0699075	0.034406				PLCE1	4.44085	10.6754				APOBEC2	0.488778	0.0781289				CTD-2297D10.2	13.6711	6.69116				NNMT	1.11431	0.173275
			RP11-317J10.2	0.4694	0.215205				CRB2	2.91716	10.7428				ALDH1A2	0.771632	0.175484				LINC00930	1.8337	0.288558				SPP1	0.855002	0.0402312
			BTC	0.339338	0.156206				POSTN	0.368502	2.79857				CCDC40	2.24183	1.09674				SYNDIG1L	0.41353	0.0865783				CSF3R	1.52577	0.442142
			STEAP3	4.74251	2.36625				CDH23	0.18742	0.750055				KCP	1.17396	0.544731				DKFZP434L187	0.196712	0.0627946				KARSP2	0.702439	0.070234
			LINC01137	0.50409	0.235722				NFIA	0.0623528	0.298945				NRG2	0.899124	0.29283				LINC01057	5.60329	2.69485				EBI3	1.53676	0.185226
			KAAG1	0.140526	0.0169653				TGFBI	0.693224	3.63315				DNAJB13	0.229223	0.0751126				AC144449.1	0.803098	0.203326				ALPK2	3.92037	0.853749
			BCAS1	0.0454841	0.0107785				CDH8	1.00491	2.52871				LTF	0.066011	0				CMAHP	0.397894	0.126192				NLGN4X	0.951229	0.355139
			NKX2-2	0.0402262	0				NR2F1-AS1	3.21407	7.51995				DACH2	1.9369	0.832764				C9orf117	1.23225	0.476806				GNG4	3.30078	1.51901
			TTC29	0.26577	0.117393				ELAVL2	0.544181	3.38839				SLC25A41	0.788855	0.364287				RP11-12M5.3	2.8335	0.182463				FGFR2	22.4699	10.1296
			TNFSF4	0.982733	0.476957				LINC00478	0.282125	1.12617				CTB-119C2.1	0.769406	0.234511				CTD-3060P21.1	0.21615	0.0255712				AMICA1	0.229623	0.000928701
			CATIP	0.265752	0.123574				CDH18	0.239621	1.36152				CHDC2	0.244955	0.0140398				PTPRD-AS2	0.324373	0.0423569				AK5	0.288098	0.0538653
			OTOG	0.177542	0.0805611				BNC1	2.01739	6.28021				C12orf79	0.184122	0.0186901				ZFPM1	24.2762	8.43458				ESAM	1.28962	0.336597
			UNC45B	0.0576915	0.00602906				RP3-467N11.1	1.82001	3.73318				GPRC5B	6.70834	3.29878				CEACAM22P	0.413986	0.0905059				EGFR	7.47289	2.83633
			RS1	0.0629242	0.00934841				GADD45G	3.91588	19.3612				CLCNKA	0.921253	0.38599				RP11-85G21.2	2.52735	0				CORO2B	1.1004	0.29273
			GRAP2	0.204301	0.0858854				RMST	0.177938	1.46808				C6orf201	0.201278	0.0571942				RP11-278L15.6	0.701663	0				PCDHB9	1.26501	0.53988
			RP11-148O21.2	0.542038	0.14324				MYH4	0.583131	6.3055				MX2	0.0340246	0.00743395				C14orf105	0.15462	0.0221819				LIPC	0.272042	0.0126457
			APOC3	0.113316	0				DNAJC12	0.301523	1.093				IGSF22	0.185737	0.0640653				RP11-383J24.6	3.78793	1.60335				ASCL1	2.5897	0.464028
			LINC00621	0.727647	0.305796				SOST	0.153862	0.950017				C1orf110	0.0908053	0.00901915				TTC40	2.22341	0.938464				GOPC	9.11377	0.826088
			RP4-724E16.2	0.684725	0.283172				LRP11	1.5325	4.91562				RP11-21B21.4	1.18869	0.295896				GP2	2.81627	0.539352				ATP6V0D1	7.66921	2.86212
			CHDC2	0.2414	0.0619662				DLK1	18.7252	103.233				SLC30A8	0.0928297	0.0025859				RP11-396K3.1	10.6554	5.20214				XKR4	0.084741	0.0167512
			CTD-2540B15.7	0.475277	0.0675917				RGS16	0.323642	1.46224				MAOB	0.9211	0.287201				VRTN	0.143495	0.00203074				CNTN4	0.834374	0.194154
			RP11-809C9.2	0.391419	0.0587844				H19	0.137449	1.98911				NTSR1	0.153366	0.0311952				FADS3	5.52553	2.19871				RSPH1	1.03026	0.247632
			AC009336.24	0.981893	0.441999				LTBP4	4.90145	13.0587				MKRN7P	0.553076	0.130877				RP11-150O12.3	0.200361	0				TCTA	3.49043	0.912531
			FAM81B	0.307948	0.101032				ABHD17C	5.99588	12.5841				TTLL9	0.788242	0.348601				TM4SF5	0.458153	0				CDHR3	1.45319	0.404173
			TDRD5	0.166437	0.0506043				CCDC3	1.33593	6.87713				HRH2	1.12896	0.434141				PCSK2	1.68707	0.551664				SLC28A3	0.432925	0.0287462
			ITLN2	6.66494	2.98914				EDNRA	20.9176	94.0103				SLC9A4	0.278651	0.0810193				HS3ST3A1	2.38913	1.11497				RP11-416N2.4	0.958642	0.0982206
			ALB	0.254143	0.0733223				SHISA2	1.57942	7.7824				C6	0.0938097	0.00153739				UNC5CL	1.71131	0.834429				TMEM200C	0.555511	0.184453
			C14orf105	0.0769865	0.0210795				PDE3A	15.7664	45.4486				ZDHHC11	1.44032	0.698318				RP11-568A7.3	2.1257	0.541825				SLC6A4	2.48168	0.855271
			MIR135A1	2.38395	0.393176				AC007563.5	1.04278	5.47225				FAM162B	0.710957	0.0530436				C20orf202	0.490152	0.0920117				CUX2	1.06037	0.288764
			AC002480.4	1.79237	0.542399				PLXNA2	1.38276	4.761				KIAA0226L	0.214405	0.0762369				DNAI2	0.364619	0.0406378				CCNG2	14.9602	6.89279
			EGR1	1.26658	0.557346				LECT1	1.93394	8.00469				HAVCR1	0.303699	0.00716137				NLRP12	0.192688	0.0569034				GPBAR1	1.66307	0.32905
			CAPN11	0.0939694	0.0195218				ZNF385D	0.0479269	0.297216				C3orf80	0.353357	0.0364119				PTF1A	0.360937	0.0213576				KIF1A	9.23233	4.22401
			VCAN	30.9701	15.3723				FHL1	3.62283	9.18277				CFTR	0.373327	0.0927221				AKR1D1	0.27279	0.00530661				NCAM2	1.08235	0.248153
			MSLN	0.27306	0.113952				NELL1	0.0643963	0.532013				CXCL17	0.716945	0.128323				HTATSF1P2	3.3945	1.06293				PPY	1.82822	0
			STAB2	0.0596564	0.0142278				HS3ST6	0.0824965	1.20549				GATA6-AS1	5.85715	2.79226				HPD	0.487637	0.113521				BAMBI	34.982	12.3743
			GPR62	0.209978	0.0844758				HOXB6	0.0524876	0.582786				SLC17A4	0.0545866	0				C10orf95	0.912186	0.340223				PCDH1	3.87852	1.18987
			C14orf182	0.0326076	0.00759838				KCNS3	8.14113	16.3389				CHRFAM7A	0.152591	0.0296492				RP11-531A24.3	0.721754	0.199511				PECAM1	1.28664	0.221853
			CTB-151G24.1	0.906825	0.399314				CCSER1	0.427333	1.99591				PPEF1	0.248767	0.0820016				LTK	1.18725	0.450821				IL4R	10.0127	3.38323
			C1orf64	0.187483	0.0365799				PRKG2	0.828877	3.40606				HSFX1	1.50458	0.628694				MYH4	0.270284	0.0464192				PTK2B	2.7632	1.13272
			LINC01016	0.0190899	0				IRX3	1.49457	5.31411				ORAOV1P1	1.07714	0.0980159				CTC-276P9.4	0.658778	0.11534				RP11-262H14.7	0.869908	0.211179
			RP11-338N10.1	0.367337	0.159113				CNTN5	0.102344	0.577144				HGFAC	2.00176	0.855329				GLT1D1	0.103276	0				CXCL3	2.21133	0.547286
			RPS3AP34	0.34886	0.104217				KCTD8	1.57737	5.9988				TTC18	1.07188	0.440739				FTL	1437.06	598.9				INHBB	0.782542	0.210802
			SOSTDC1	1.28657	0.524578				OTOF	0.0307189	0.234978				AP000344.3	0.654226	0.189317				CCL4	0.833386	0.195218				ISG20	1.30719	0.401211
			C9orf139	0.0547648	0.0157146				MB	0.484854	2.72973				SCGB1A1	0.804318	0.0747466				NR1I2	0.237193	0.0814474				RP11-325F22.5	3.12054	0.0152064
			RP11-153K16.1	0.389426	0.118982				RAP1GAP	3.69468	14.9597				APELA	0.675775	0.229853				ZMYND15	1.30762	0.401164				ABCB1	0.190256	0.00775105
			NRG2	2.30311	1.14898				MAFB	2.16539	6.16003				GIPR	3.9669	1.725				TUBA4A	0.591112	0.232058				NUAK1	9.2258	4.28172
			KISS1	0.412656	0.0958604				FAM198B	3.30344	17.5852				GNAS-AS1	0.0861753	0				EGFR-AS1	0.660833	0.255688				AC097468.4	0.48421	0.0426086
			AC073283.4	0.359608	0.164512				PMEL	3.18028	7.77922				CTD-2049O17.1	1.05419	0				MYO7B	0.0559141	0.0073982				RASL11A	4.21265	1.49707
			TLL1	0.210879	0.0790425				RTL1	0.079005	1.11039				LGALS12	0.160463	0				ST18	0.165486	0.0514226				FBXO6	4.9042	2.3492
			SPDEF	0.931313	0.369847				HRK	0.187316	0.883287				APOA1	134.748	46.1983				LRRC71	0.259179	0.0368551				MAP7D2	0.330509	0.107342
			TIAF1	0.393997	0.194517				MATN2	2.11819	5.73483				TMEM72	0.273245	0.0712067				LCN2	1.15063	0.271631				PRSS23	17.7815	6.85757
			LINC00106	1.98073	0.959023				NKAIN2	2.02837	7.92325				RP11-50I19.2	0.998042	0.257734				LINC00202-1	1.06949	0.316741				MYH6	1.52851	0.0843112
			MYO5BP2	0.335884	0.132832				COL1A1	21.682	78.4052				C2CD4B	0.325926	0.0382279				ESPNP	0.735827	0.2818				FOLR1	19.8185	3.81928
			CTD-2012J19.3	0.294278	0.098435				KANK3	0.491155	2.00061				KB-208E9.1	0.429349	0.0768285				RP11-386M24.6	2.55663	1.02506				VILL	2.45373	0.988879
			PCP4L1	0.45626	0.18498				TNS1	0.494137	1.1922				PPP1R1A	4.16846	1.2002				ABHD3	5.29643	2.26998				CLDN9	2.78987	0.671944
			SLC35F3	0.713918	0.325435				RFK	6.57926	15.4848				CCKAR	0.144748	0				SNX31	0.323786	0.0694658				DGAT1	16.2821	7.46377
			CCDC19	1.16308	0.497101				HOXB2	11.2229	32.9763				SLC44A4	0.986907	0.416917				PTCHD2	0.378611	0.14605				EDA	3.88853	1.65481
			LA16c-381G6.1	0.35178	0.140399				TMEFF2	0.0957457	1.3704				FHAD1	0.202603	0.0756362				RP11-1090M7.1	0.257602	0.0329366				RP11-25K19.1	2.69939	1.33402
			RP11-468N14.09	0.111723	0				HOXB3	3.74477	9.85072				AC023115.2	0.141703	0.0107271				RP11-85B7.2	0.273507	0.0898189				MAPK8IP2	1.67151	0.67891
			FAM43B	0.267111	0.110663				DTNA	5.38163	11.1275				CYP2D7P	1.1355	0.511806				KCNT1	0.139041	0.0433466				TAC3	5.41334	0.969569
			AC005083.1	0.590662	0.266364				FNDC5	1.14225	3.37097				RPSAP52	0.955693	0.230171				RP3-406A7.7	2.25473	0.564266				TMC4	19.3592	6.58555
			DRC1	2.06481	0.790071				RIMBP2	0.13114	0.47285				CBLN1	0.686623	0.215371				KB-1460A1.5	2.94935	0.869754				C5orf63	0.370154	0.173145
			RP1-45C12.1	1.25601	0.343827				CTC-340A15.2	0.217695	0.664274				CXCL1	1.52983	0.395904				SLC38A4	0.464226	0.12025				ENKUR	1.2494	0.283564
			RP11-855O10.3	0.178786	0				CLVS2	0.127654	0.868081				EFCAB12	0.917866	0.340478				LHFPL3	0.172129	0				PIEZO2	5.03019	1.10119
			RP11-309G3.3	0.249802	0.0957493				PCDHGB4	0.319583	0.860353				RP11-223I10.1	0.766006	0.0539522				CLIC6	29.5534	13.0674				CHST8	0.330144	0.0293497
			UNQ6494	0.303095	0.0850127				LEF1	0.677696	2.20939				DNAH12	0.0391702	0.0041072				EPS15L1	10.4857	5.10976				GRM3	0.249196	0.0383882
			RP13-122B23.8	0.115097	0.026714				LINC01197	0.103698	0.394078				RP11-689P11.2	0.520235	0.210556				PIWIL2	0.468133	0.131875				GRAMD3	3.50745	1.63123
			RP11-420K14.1	0.0496	0				SNCG	1.55873	7.69355				RIMBP3	0.1865	0.078283				FFAR2	0.383746	0.0185502				LRRC31	0.442962	0
			FOLR1	11.9005	5.35314				CCBE1	0.0760046	0.591311				VWA3A	0.204348	0.0433733				OSGIN1	0.745173	0.28812				MYOCD	5.13376	0.941088
			CTD-2540B15.11	0.318503	0.0257185				C20orf166-AS1	0.145505	0.877672				MMRN2	1.15601	0.469649				AC131056.3	1.40978	0.292262				RP11-473M20.5	0.822654	0.145032
			VWA3B	0.0315603	0.00755813				IGFN1	0.0100651	0.108083				EMX1	0.125365	0.0214332				DPEP1	8.54142	3.02546				VEPH1	0.483095	0.205245
			NIPAL4	0.0696647	0.0204923				LGALS14	0	1.41269				NR1H4	0.0602332	0				PTGES3L	0.688691	0.338651				ABCG2	0.207399	0.0182029
			ZIC2	4.20668	1.32559				MYL7	6.92221	32.804				IGF2-AS	18.0523	8.99344				MEIG1	1.19486	0.458991				CXCL6	2.36806	0.565919
			AC000403.4	0.122912	0.0447681				GAP43	3.56358	14.217				CCL15	0.116449	0				GPD1	0.230454	0.0563859				FRAS1	21.0724	9.61964
			MLKL	0.157374	0.0739968				EGF	0.254351	0.92045				CASR	0.183859	0.0444615				RP11-395P17.3	2.41825	1.12631				TUBB2A	14.8316	6.21838
			CLEC2L	0.508772	0.23814				PDLIM3	1.19455	2.73469				CTD-2201G3.1	0.130348	0.00650111				KIAA0319	0.374208	0.179309				EPSTI1	13.2182	5.62633
			KCNE3	0.287737	0.115698				IRX5	0.878004	3.64774				RP11-109D20.2	1.33761	0.187631				LYST	1.81243	0.653738				NCKAP5	0.966361	0.400098
			ZNF280A	0.481778	0.146663				KCNG2	0.1122	0.719558				CYP2W1	0.389775	0.116649				SPIB	0.551945	0.144617				CCR1	0.325187	0
			TCTEX1D1	0.90821	0.289139				MAN1A2P1	0.104344	0.993446				RP11-468N14.13	6.09765	2.46771				CHRNB4	0.560814	0.201079				MGAM	0.319899	0.0397992
			RP11-108L7.4	1.54278	0.636949				SIX1	0.618191	2.27385				PRKAG2-AS1	0.434308	0.098437				TACSTD2	70.7339	26.3629				RP11-4O1.2	2.42677	1.05433
			GPR64	0.114739	0.0503401				SNAP25	0.419768	1.19183				ZNF704	5.26116	2.46263				RP11-494M8.4	0.256343	0.0565968				FBLL1	0.940614	0.099285
			CPHL1P	0.0187948	0				TTC3	46.036	105.686				CGA	0.614356	0.0182513				NRARP	35.2033	16.8104				CTD-2396E7.11	16.8704	3.82181
			LINC00637	0.22647	0.0899395				LMOD1	2.34528	8.09906				PRSS35	4.55626	1.80878				TBX10	1.71734	0.486863				BCAS1	3.41721	0.560771
			FADS6	0.315565	0.10395				SYT13	6.90401	19.3296				VSTM2L	1.28419	0.330758				PLA2G1B	1.93942	0.300174				MOGAT3	0.779633	0.00359547
			RP11-338N10.2	0.655343	0.231187				ASTN1	0.411032	1.62498				CELA3B	0.287372	0.0062126				SOX1	3.81928	1.45288				CAPN5	8.34741	3.40842
			HP	0.120594	0.0462988				KIAA1161	3.01604	7.09816				LINC00930	0.504446	0.0786344				RP11-703I16.1	3.51346	1.64049				CYP2C8	0.690588	0.165882
			MS4A8	0.0273623	0				FOXG1	0.225341	1.19658				RP11-143K11.1	0.389393	0.0540737				APOH	0.559215	0				CTD-2561J22.2	1.36487	0.42503
			NKX2-8	0.990904	0.255284				C1QL1	4.95011	33.1553				MUTYH	7.15527	3.54345				PKDCC	69.1631	30.3936				CCDC152	2.35888	0.620905
			C2CD4B	0.0786999	0.00494955				LAMP3	0.596624	2.33841				RP11-1260E13.3	0.476681	0.016872				DDN	0.576345	0.254322				RP11-539I5.1	1.1755	0.539037
			RP11-536I6.2	0.71726	0.273729				CD36	0.0791141	0.286226				TNFSF10	0.223428	0.0514216				FAM132A	3.74507	1.71887				PROM1	12.0229	5.02114
			LINC00933	0.0975513	0.033954				ACSM1	0.173847	0.653633				RHBDL3	0.276304	0.101028				URAD	0.351875	0				RP11-403I13.8	1.27081	0.619171
			KRT16P3	0.0310368	0				APCDD1	3.14792	10.7852				TMEM82	0.251753	0.0227311				GSDMB	5.75936	2.50886				OLFML3	32.2143	12.2889
			TNFSF9	1.16828	0.551803				BRINP1	2.18095	11.2441				ESM1	9.62007	1.68556				RP11-695J4.2	0.982583	0.22055				RGN	0.420957	0.00908514
			NWD1	0.0234464	0.00506536				MYH8	0.165248	0.817278				ANKRD33	0.112577	0.0257856				SPAG17	0.653908	0.283632				PCDHB16	0.802322	0.357941
			GRM4	0.176892	0.0831821				LMCD1	2.03922	4.89485				CCKBR	9.6219	3.82559				NNMT	1.07609	0.298295				TMEM179	0.454429	0.124029
			RP11-21I4.3	0.933023	0.138172				RP11-128A17.2	1.66909	4.96539				RP11-353M9.1	0.894621	0.0171275				PLEKHF1	2.81773	1.19475				LINC00278	1.31562	0.152761
			AC002472.13	0.0502842	0.013436				KCNH2	3.22669	10.2756				RP11-781P6.1	0.214115	0.0274822				PTPRN2	3.55567	1.33596				GRHL2	8.18168	2.5595
			STEAP2	0.949275	0.466106				NODAL	0.782127	3.78003				RP11-3B12.4	1.16092	0.301705				GUCY1A2	5.10473	1.35367				LGALS2	12.2801	2.81886
			AL161668.5	0.127306	0				SEMA3E	0.356284	1.7408				KLHL35	0.542961	0.209831				CHDC2	0.526886	0.0764706				AHSG	0.613455	0.0381294
			C20orf202	0.115218	0.0228826				TRIL	2.54773	6.9045				ESPNP	0.636904	0.269204				CNR1	1.59105	0.712288				ANG	5.95277	2.94039
			NODAL	0.322368	0.124356				ENO3	10.5182	23.556				ATP5EP2	0.783513	0				HES2	0.288062	0.09752				LRRC16B	0.422687	0.14578
			CTD-2540F13.2	0.265989	0.104022				AMPH	0.996069	2.74798				RP11-457M11.5	1.60117	0.630119				RP5-875O13.1	0.223404	0.0468887				C22orf42	0.83713	0.00388066
			PIWIL4	0.113629	0.056498				EPHA8	0.0240372	0.225948				C22orf42	0.103328	0				PDP1	6.76942	3.22648				CELP	1.05984	0.0268319
			RP11-432J24.5	1.70991	0.805045				ALPK2	0.53376	2.36786				CPLX2	0.0524591	0.00568838				SPTSSB	2.22722	1.09036				GLRA3	0.16938	0.0189649
			RP11-497G19.7	0.0757995	0.00923855				KLHL14	3.39719	12.3545				RP11-1260E13.2	0.558365	0.0255979				FAM99A	0.246639	0.00760581				CIDEC	0.746112	0.0091192
			ADORA2A-AS1	0.34773	0.160726				ADAMTSL1	0.00915166	0.0622298				GS1-24F4.2	1.34069	0.567072				DUSP8	5.64147	2.40601				PAQR5	0.698568	0.189661
			SSTR2	0.208961	0.0784919				NEURL1B	1.29306	2.98721				PRR29	0.567705	0.242668				LOXL4	3.86092	1.37884				GBP2	0.855173	0.376125
			GBP1	0.111368	0.0463514				MCTS2P	0.117284	1.24864				RP11-59C5.3	0.76447	0.362151				KCNB2	0.951696	0.305744				NFKBIZ	9.02786	3.5887
			RP5-1024N4.4	0.346325	0.135002				GPR1	0.039655	0.299369				OTC	0.159558	0				CCL15	3.9286	1.78956				CDH7	0.614722	0.188659
			AC096670.3	0.101701	0.0405241				LUZP2	0.223951	1.3025				RP4-610C12.4	0.291381	0.117959				NOL4	0.557163	0.179203				SLC35D3	0.555329	0.0116316
			LINC01356	1.7406	0.821415				NMNAT3	0.537402	1.38304				CATIP	0.177481	0.0487555				GAPDHP32	0.50338	0.00760205				THRB-AS1	0.444882	0.0737523
			PHEX-AS1	0.12349	0.0226659				HS3ST5	0.322222	0.921741				EFCAB4A	8.67563	3.73237				C5orf66-AS1	1.98294	0.598838				IFI6	29.6906	12.66
			AC019100.3	0.167536	0.0127911				SULT1A2	0.418306	1.25775				ZDHHC11B	1.63737	0.559104				LINC00278	2.53407	0.792964				ZDHHC14	4.94544	1.71289
			KCTD12	6.10098	2.50772				TMEM155	0.0163328	0.287596				MYH7	0.0334295	0				LINC00933	0.342697	0.128872				ARHGEF19	10.6852	3.99327
			PRLR	0.244154	0.0971693				TANC2	0.952205	2.37796				MSTN	0.184677	0.0326769				SYNE1	1.24855	0.557661				CYP2B6	0.325276	0.00715565
			LCN15	0.179223	0.074423				MBNL1-AS1	0.0859093	0.2661				HS3ST4	0.221291	0.0876561				MSMB	28.2187	11.8989				URAD	1.11936	0
			LCP1	2.13901	0.880996				RP11-572M11.4	0.0914416	0.478804				HOGA1	0.180007	0.0633274				TIMD4	0.224372	0				GCOM1	0.356733	0.0298462
			LINC01239	0.170305	0.0612714				WNT5B	1.63456	3.91269				CDH4	0.40855	0.198292				ARHGEF15	0.693297	0.280037				PRDM16	7.53293	3.15323
			TNFRSF18	0.250772	0.094726				EAF2	0.927662	3.29433				RNU6-1334P	1.99286	0				C6orf118	1.3175	0.45631				PAQR7	9.01956	4.45314
			CYP4B1	0.0609224	0.00451754				SHISA3	0.323705	2.36226				BMP6	0.73659	0.220501				HSD11B2	3.78708	1.32467				CHST2	2.23935	0.573021
			EVPL	0.0187552	0.00104066				ERP27	0.797939	2.36822				RP11-160N1.10	0.407979	0.0691094				TNFSF9	0.552415	0.132214				PDP1	4.29674	1.66629
			EMX2	0.0727864	0.00565215				TINAGL1	0.464588	1.93184				ABCC6P2	0.414915	0.0836833				RGS20	0.586516	0.260716				GBA3	0.322305	0
			ATP8B5P	0.070405	0.0201758				C1orf54	5.01152	10.6728				PLXNA2	3.53195	1.73638				FAM131C	2.21539	0.886173				CARD11	4.65227	1.52774
			PDIA2	0.754402	0.360701				MRC2	8.53899	17.1005				PRODH	0.990602	0.389665				GAS8	2.81866	1.39788				RP11-43F13.1	0.370245	0.0818304
			TAC4	0.414952	0.126641				ATP6V0E2-AS1	0.568404	1.15938				IFNE	1.19424	0.439156				SLC30A8	0.584953	0.122589				NKX3-1	0.407087	0.103909
			DKFZP667B1610	0.272018	0.055841				RAB6C	0.0660528	0.407684				RP11-431J24.2	0.304427	0.0450805				RP11-375N15.2	0.900632	0.368064				AJAP1	0.130601	0.0293394
			AP000640.10	0.709206	0.307167				LRRN4	23.3249	60.3414				PIK3AP1	2.5421	0.793912				ETV4	3.09239	1.16744				SYNE3	0.282223	0.0875078
			LINC00862	0.141168	0.0334843				SLC15A2	0.814143	4.1608				WDR65	0.402152	0.18056				SIRT4	1.7352	0.770131				C8orf34	0.136069	0.0210425
			NTSR1	0.0712336	0.0232103				GRIK3	0.0144639	0.101307				MYBPC1	0.0468669	0.00109932				IGSF23	0.375772	0.0181757				MAOA	6.08082	2.26486
			MEIS2	12.9947	35.6538				CDON	4.17418	10.4064				ESAM	3.18966	1.4296				RP11-392P7.6	0.855296	0.409112				STOM	25.4061	9.2843
			MT-TM	9.75528	1163.58				ITGA7	3.8936	8.61372				NGEF	0.225037	0.0873113				BMP7	17.6876	8.66544				RHBG	0.376743	0.0023573
			SNCAIP	0.322465	2.1044				MARCH11	0.348405	1.42518				MYZAP	2.72964	0.829853				TMEFF1	5.74044	2.54395				SCN9A	1.02802	0.359109
			GAP43	1.19856	23.5059				RBMS3	1.39028	5.27122				DEFA10P	0.550491	0				KLRF2	2.05461	0.481248				SFTA2	1.68557	0
			PCDHGC3	0.0236561	1.01026				AC002539.1	0.185449	1.30872				FOXA2	62.4406	26.794				PHKA2-AS1	1.52208	0.502787				MARCH4	1.59565	0.354724
			RPS4Y1	0.0649656	24.2711				GADL1	2.0975	9.30084				METTL24	1.56809	0.436019				SOWAHA	0.320111	0.0626269				GALNT16	1.32435	0.445655
			CDH18	0.120709	2.49328				ST3GAL1	0.790776	1.97102				GALNT16	4.09083	1.89421				VAV1	0.0803332	0				ONECUT1	0.981658	0.161041
			PDE3A	0.582634	3.83419				SLIT2	5.80016	12.6888				ATP12A	0.411991	0.145592				AC078993.1	4.99661	0.103841				SMYD1	0.438861	0.0136325
			RGL1	3.00064	10.3446				HCAR2	0.0278865	0.552611				RP11-91I8.3	1.25975	0.388738				RSPH1	2.84797	1.14515				TMEM158	1.7354	0.447373
			CDH8	1.41003	5.8848				GABRA2	0.164875	0.820781				COL7A1	2.7888	1.30343				RSAD2	0.503537	0.206095				ZBTB16	0.763275	0.179353
			NRG1	1.68759	5.72991				MUC15	0.0237326	0.255996				SLC25A45	0.292123	0.137263				LIPG	0.699137	0.248061				ECEL1	1.37901	0.555768
			NR2F1	16.5625	91.7045				UNC80	0.0586971	0.239304				LINC01106	0.609671	0.249789				KRT8P46	0.772644	0.276632				LINC00540	0.578448	0.165344
			GLRX	2.27128	6.1241				CTD-2521M24.9	0.20837	0.710834				NPHS1	1.96597	0.768106				MYO18B	0.0785056	0.0195974				BX842568.2	0.734441	0.130292
			CLSTN2	0.75445	12.8068				MUM1L1	2.05463	5.9547				CTD-2561J22.5	0.187605	0.0779457				ANKRD36BP2	0.096185	0.0286509				CTD-2587H24.10	0.905274	0.119894
			CCDC80	1.12527	5.92763				RP11-1002K11.1	1.62431	4.34502				PGA5	0.116983	0.00328651				CD93	1.31366	0.276466				SYT14	0.154449	0.027715
			LRRTM4	0.17761	1.34615				CREB5	0.364938	1.05216				DYDC2	0.605099	0.265309				OVOL1	4.49349	1.97158				LBX2-AS1	3.15829	0.775072
			PCDH9	0.0254468	0.377027				RPS6KL1	0.221128	0.631762				RP11-23N2.4	1.73089	0.44518				CAPN12	4.07311	1.92484				TMEM139	2.31991	0.663944
			PLXNA2	1.60581	11.6246				TRPC3	0.238087	1.11238				CCDC19	1.20711	0.362224				FRMPD2	0.106892	0.0286906				SUSD2	1.10955	0.178365
			NR2F1-AS1	0.735619	2.78245				CSDC2	1.4979	4.36769				TMEM151B	0.609065	0.265498				NPTX1	5.6483	2.38379				DUSP5	2.73597	0.588596
			BARX2	0.0572748	1.88805				RUNX1T1	0.529462	1.61033				TTLL2	0.628874	0.272898				FAM124B	0.324959	0.0545116				CLDN16	0.43697	0.0949278
			KLHL29	0.145632	0.892999				FOXC1	2.98872	7.22993				RP4-665J23.1	0.817405	0.362155				CD99	180.972	72.1438				KIF1C	32.6887	15.4275
			ZNF717	0.0230817	0.417484				RP11-597D13.9	0.17639	0.657943				TMEM161B	2.19501	1.02595				RP11-132A1.3	0.969195	0.131541				BAALC	0.651118	0.158361
			LINGO2	0.487607	2.38535				GCSAM	0.771904	1.62966				MKRN3	0.0600133	0.00268786				RP11-1143G9.4	0.936585	0.192961				LY6E	106.668	39.9023
			HOXB5	0.18218	3.65652				DIRC3	0.25467	0.6196				KLF3-AS1	2.21192	0.958873				DDIT4L	0.976547	0.419807				NFAM1	0.243295	0.0422316
			LRRN3	0.244725	3.60827				CNTN1	0.552764	2.0566				RP11-713M15.2	1.59397	0.28951				KY	0.219032	0.0668192				IL32	7.35417	1.07038
			BNC1	1.38649	6.4548				MAP3K1	18.766	48.2705				ZNF833P	0.295622	0.136225				RP11-766F14.1	1.08565	0.0211333				SQRDL	2.01142	0.857422
			PMEL	6.11825	22.74				PHYHIP	0.157135	0.485408				TNFSF13B	0.43551	0.161266				IL36G	0.32075	0.0230398				LPPR1	1.02839	0.401257
			HOXB4	2.74836	17.4511				ADAMTS9	15.7625	35.3268				ZNF439	1.15636	0.491109				EFHC2	1.01071	0.358149				RAB3C	1.59661	0.54804
			SIM1	2.2029	12.2871				CTD-2008P7.9	0.119788	0.510669				RP1-261G23.7	2.21738	0.480517				EDN3	1.4791	0.39356				RP11-175P13.3	2.93282	0.764824
			CTC-471C19.1	0.0681237	1.56395				PPM1J	0.630287	2.57334				NXF4	0.261563	0.0867827				DLK1	446.71	162.755				SEC11C	4.65035	1.88157
			CST4	0.462035	13.3265				ANKRD7	0.153835	0.991409				GIPC3	0.16325	0.0532018				CD34	1.34006	0.429191				IGFBPL1	1.90164	0.34059
			ZFPM2	1.54818	5.79354				HNMT	1.75172	4.24861				CDH26	0.183206	0.0612364				ATP8B1	13.9152	6.83563				ERICH5	8.49252	2.35361
			STAC	0.652417	4.05669				RNF223	0.0723664	0.577758				UGT2B10	0.188903	0.003773				GPR68	0.368666	0.152972				PGM2L1	17.4503	5.732
			CCBE1	0.185063	3.12569				TUBB6	11.6809	24.1986				FOXD2-AS1	0.586641	0.242826				SSXP10	29.9471	13.245				PDE6A	0.217789	0.0650434
			TSHZ1	2.00961	4.42541				ALPK1	0.0694406	0.175011				RP11-295P9.8	0.288416	0.0627178				RBM46	0.230659	0.0466168				ABCA6	0.0590929	0.00262675
			ACVR1	8.24369	16.8743				CSRP1	9.36717	19.4126				SPEF1	0.83081	0.259076				ORM2	0.81741	0.114977				EGFR-AS1	0.523172	0.147943
			ISM2	0.244847	1.90362				OLFML2B	4.16535	13.8089				RP11-119F7.5	2.9043	0.99837				MST1R	1.34281	0.552944				NEURL3	0.348933	0.0102276
			CPE	117.478	240.249				ST6GAL2	4.77647	9.8129				AC078993.1	3.65935	0.0857137				BCAS1	16.6444	4.41226				TUBB3	1.0201	0.394592
			SYT9	0.614309	2.78428				AC078941.1	0.0607764	0.310748				VWA3B	0.0977833	0.0224516				THPO	0.966551	0.321498				KCNMA1	0.273727	0.0855117
			RASGEF1B	0.577563	1.75296				NTN1	7.53038	24.3196				CYP2C8	0.869866	0.370547				AMER3	0.603434	0.227337				EFHC2	1.24595	0.330963
			MAGI2	1.78519	4.00555				CRIM1	17.7223	36.7123				GPR123	0.118619	0.0419942				CD200R1	0.450304	0.154055				APOE	345.854	111.364
			FNDC5	2.43791	10.0817				TBX2	0.0545753	0.416059				RP11-90K6.1	0.600207	0.221181				HTATSF1P2	2.19546	0.688145				GRHL1	3.14387	1.4124
			NES	25.1031	59.8162				BVES	2.00472	4.01322				C20orf26	0.0999198	0.0261256				CTA-796E4.4	0.805658	0				GPR119	1.43428	0.00791146
			IQCA1	0.0504157	0.47631				CDH12	1.34722	3.94525				PTH2R	0.0829203	0.0125178				ASCL5	1.60839	0.669065				TSPAN1	2.43685	0.543659
			PRUNE2	0.130176	0.823387				SAMD5	0.0900914	0.340246				DOC2GP	1.42093	0.602166				CLDN16	0.157401	0.0341651				TM7SF2	21.772	10.3167
			ALPK2	0.195437	1.83098				TIMP3	8.71185	20.4719				RP11-114H24.2	0.179534	0.0528409				RP3-523K23.2	8.60076	4.11823				CLDN5	0.291069	0.0215133
			CAT	0.00539519	3.00272				NTF4	0.584919	1.7413				DNAAF1	0.467067	0.174208				DNMBP-AS1	0.451278	0.161931				NELL1	0.420736	0.0830755
			RP11-438B23.2	0.103425	0.491543				ZCCHC12	1.6994	3.48097				BAIAP3	2.1498	1.06216				CCNA1	0.708336	0.269518				UGT2B11	0.509241	0.0103143
			PCDH19	0.576308	4.66667				GALNT5	0.683855	1.90986				DUOXA1	0.105441	0.0296472				C1orf110	0.618897	0.264231				ADCY8	0.152259	0.0223537
			POSTN	0.011947	0.498695				HOXB7	0.837679	2.963				MAP3K15	0.181088	0.0659972				CTD-2587H24.10	0.710649	0.168241				RP1-269M15.3	0.479062	0.00436027
			RP11-60L3.1	0.375346	1.70929				ACSM3	2.90977	9.63846				PITX1	4.16077	1.71116				HRASLS5	2.30059	0.972258				CTC-526N19.1	0.72045	0.164144
			FSHR	1.92622	9.51658				LAMA2	0.418878	1.06606				LZTS3	11.287	5.59482				TMEM207	0.180697	0				CDH5	0.707486	0.161622
			RP11-395G23.3	0.36152	2.2821				SAMD11	1.43452	4.58635				RP11-209E8.1	0.287406	0				THRB	7.1184	2.85242				LTBR	3.16567	1.06829
			SCUBE3	7.77892	21.3234				MTMR11	1.54993	3.63942				MAN1A1	22.3304	10.7355				LRRC9	0.49562	0.146557				TMEM151B	0.788375	0.255771
			KIF5A	0.697951	3.44562				HSPB8	13.4399	29.4439				RP11-262H14.7	1.04143	0.485782				CTD-2562J17.7	53.4974	22.6105				ANO1	2.00133	0.558003
			MAP1A	1.70628	3.99906				CCDC178	0.120962	0.367557				ZNF528	0.585722	0.257077				KCNA3	0.110005	0				SLC18A2	0.602159	0.0927301
			OSR2	0.105371	2.79986				HAND2-AS1	0.0378412	0.246908				ACVRL1	0.145846	0.0494774				LINC00951	1.98026	0.321301				KCNJ13	0.422842	0.0343623
			GRIA4	0.0307994	0.318579				CDH9	0.0211603	0.198476				AC112229.1	0.161053	0.0452869				CTSE	103.736	20.235				DCDC1	0.216713	0.0604882
			MEOX1	3.40515	31.2648				RARRES2	0.540642	1.34946				RP11-362F19.1	0.19812	0.0685501				MNX1	17.9756	7.94803				CLDN4	34.9421	13.1884
			STRA6	3.47247	11.8482				KIAA0226L	0.930099	2.27705				MCC	2.22028	0.940721				ASCL2	0.556279	0.112122				NDRG1	18.2071	5.42881
			CYP26B1	1.42686	9.84075				TNNT2	0.870134	2.55528				AC012668.2	0.242093	0.0267903				SPATA17	1.52597	0.750144				PLEKHG6	15.2367	6.77364
			NMNAT3	0.574023	1.93675				HOXC5	0.312165	2.19878				AGT	0.428108	0.156087				TMEM65	15.9375	7.05037				MYH11	0.500693	0.139496
			GDF6	0.189204	1.27521				SFRP4	0.0178806	0.184363				SPAG8	1.07268	0.406505				MMP25	0.658858	0.305987				REEP6	24.3643	5.94638
			MAMDC2	0.711178	2.58821				RP11-663N22.1	0.660569	2.77864				CLIC2	0.382699	0.164688				HKDC1	0.0983787	0.00367603				MIA2	0.496074	0.0027125
			POU3F1	0.112942	1.33101				NCALD	0.84009	1.96602				PDE11A	3.52479	1.18197				MIR3591	0.125978	0.00178487				GAL3ST1	5.45681	1.53926
			RGS5	4.87266	16.9699				MAP2	2.31023	5.43777				CASP10	0.412511	0.200096				C20orf85	1.26461	0.0933529				PROZ	0.993687	0.190451
			RBM20	3.42139	7.02377				NKX6-1	0.00773007	0.224778				IFI27	0.838272	0.397971				ISX	2.34929	1.00651				ATF5	8.266	2.88609
			EPHA3	0.0369069	0.583371				CYP26B1	1.32245	4.78496				RP11-643A5.2	0.136254	0				XIRP2	0.0231132	0				ACP2	14.4475	6.65294
			NKAIN2	0.243145	1.26491				PCDH7	10.4832	22.8655				HYDIN	0.17206	0.085303				LRRC37A11P	0.350735	0.0892307				VSTM2L	12.0048	2.38046
			TMEM171	0.928765	5.78905				DAAM2	0.829351	1.79355				COL6A4P2	1.29337	0.609487				RP11-849I19.1	0.440231	0.140918				MAGEA11	0.235095	0.00690455
			LEF1	1.02333	3.79206				UTS2R	0.403698	1.39018				ARHGEF15	0.520501	0.231662				CXCL16	47.6656	18.6582				RP11-42I10.1	0.500298	0.0918769
			COLGALT2	1.20825	3.20408				PPP1R3C	3.65419	10.8854				FTL	987.257	483.054				TMBIM7P	0.353889	0.0513876				SHISA7	0.43608	0.123222
			IGFBP5	87.848	373.329				KBTBD8	2.28064	5.07294				TFF2	0.389796	0.00877791				DCDC2	2.89215	1.41427				HAAO	1.59309	0.70119
			HS3ST4	2.68475	6.2049				PAX7	0.00389233	0.104972				CCDC37	0.14216	0.0230373				RP11-734I18.1	0.657648	0.0980026				CLDN2	0.273607	0.0432663
			EFNA5	2.42571	5.41842				CPT1A	0.348467	0.727096				PDLIM1P4	0.371169	0.0583462				CSPG4P11	0.349942	0.144281				VWA1	16.5293	6.00783
			GALNT5	0.285199	1.25992				FAM19A3	0.230994	1.19353				LRFN2	0.157552	0.0425223				CPN2	0.131107	0				UCP2	33.7225	10.2472
			SMOC2	2.65027	14.2572				TCF21	1.61335	4.87264				RP3-406A7.7	1.93563	0.623903				CCR7	0.973817	0.285064				DDIT4L	0.475472	0.128901
			CCDC109B	1.06372	2.73385				CD9	5.83308	13.2077				TFCP2L1	0.170581	0.0782903				MAK	0.75028	0.289012				TMEM176A	13.0968	4.43924
			CPB1	0.231465	1.45662				OSR2	0.530354	3.70267				RP11-301L8.2	0.235477	0.0579396				RP11-802E16.3	1.28665	0.594513				UPK1B	28.6777	5.27125
			TENM2	0.163003	0.57082				TNMD	0.374208	1.76921				SMOC1	3.81931	1.64253				RP11-96D1.6	1.47538	0.453781				SYT5	0.387461	0.0359108
			DTNA	1.70532	3.76198				PCSK5	2.03241	4.1508				SERPINI2	0.17003	0.0057273				AACSP1	0.654232	0.288717				ACAN	0.17925	0.0281957
			HOXB3	4.78839	13.3818				PAMR1	0.455142	1.01911				RP4-735C1.4	0.410549	0.0180338				COL7A1	4.69	2.13889				PPFIBP2	10.4022	4.86625
			NGFR	0.155213	1.09707				HS6ST2	6.03611	13.9091				CADPS	0.227254	0.0923432				GRIK4	0.265368	0.118876				MFGE8	71.2718	35.2447
			LINC00887	0.148726	0.84697				MANSC1	4.18652	8.7898				RP11-523H20.3	0.9155	0.232511				AC005355.2	0.312642	0.0296537				SESN2	12.1332	5.64361
			CNTNAP4	0.103374	0.863564				BCO2	0.201732	0.515683				PTCHD2	0.375585	0.175988				TCTEX1D1	0.894012	0.158887				CACNA1B	0.380536	0.122436
			CEACAM6	0.440623	3.29101				CST4	0.0650704	0.908171				RP11-1220K2.2	0.0368482	0.0050238				RP11-343J3.2	1.91231	0.111471				SUSD3	1.64575	0.47794
			TTC40	0.0847548	0.360247				FAT4	1.35221	5.25291				DCST2	0.495154	0.235666				SLC2A5	0.102703	0.00606925				RP11-242J7.1	1.04661	0.00628924
			PCDHGB4	0.278779	0.816365				RP11-449D8.1	0.0649004	0.445909				PRND	1.66061	0.503858				CLVS1	0.144363	0.0408026				SLC2A9	0.109296	0.0150797
			ARL4C	26.8378	55.2361				ACTN3	0.0991299	0.474538				TSPAN7	1.66168	0.729866				CYP2B7P	0.404572	0.127887				MSMB	1.39767	0.159585
			HECW1	0.225036	0.80096				KCND2	1.05222	2.83677				CHCHD10	10.3523	4.08683				LEFTY1	0.446961	0.115176				APOA1-AS	3.06765	0.424027
			SEMA3A	1.81891	5.59619				JAKMIP2	1.46976	2.94886				AC023672.2	1.02394	0.0643756				NEURL1	2.35448	0.9714				ILDR1	0.542545	0.130031
			ILDR2	0.150717	0.664579				AC007392.3	0.283798	0.91632				SULT1C2P1	0.0800454	0				ARHGDIG	4.10547	1.79981				LMO2	1.31419	0.255931
			PDK4	0.540674	2.09734				TBX5	0.148313	0.696203				CSMD3	1.50924	0.424807				ICAM2	0.189047	0.0478693				VWA2	2.64325	0.664102
			NTN1	1.26066	5.70138				B3GALT5	0.400899	1.00981				OVGP1	1.00345	0.43851				NPFFR2	0.173166	0.00374162				AC019117.2	1.07629	0.134252
			PRSS23	3.54605	10.4128				RP11-77E14.2	2.44185	7.1318				CACNG6	1.27639	0.498409				CLEC14A	0.259178	0.054332				SERPINA6	0.282056	0
			HOXB1	6.48869	40.469				PDLIM2	0.494638	1.07604				PLA2G1B	0.815761	0.130175				RP11-288H12.3	1.46307	0.684477				ALS2CL	5.87321	1.59807
			LINC01279	0.0719128	0.36019				NGFR	0.106923	0.448633				MIR136	2.69933	0				RS1	0.234163	0.0545376				RP11-59D5__B.2	0.804136	0.0109694
			SLC18A2	0.165417	1.38717				MIAT	0.195756	0.815248				AC079610.2	0.358729	0.119081				CDKN1A	23.6262	9.92527				DGCR5	0.177094	0.0449974
			C1QL1	5.32561	39.1901				BNC2	0.239283	0.817113				MYL4	1.08424	0.395687				IGSF21	0.119001	0.00261568				MYO18B	0.184164	0.0464434
			NEGR1	0.690557	3.64069				CALB2	1.08979	4.17736				RP11-1267H10.4	0.45899	0.0194284				CU639417.1	4.21223	1.90378				RP1-74M1.3	2.93597	1.05805
			SLC38A4	0.263836	1.53096				C1QL3	0.628568	1.40545				RP5-894D12.5	0.0757699	0				RAB27B	3.51404	1.31807				GREM2	0.443448	0.104514
			ATOH8	0.347826	1.19462				CYP2J2	0.208025	0.657609				MIR148A	3.12006	0.405024				DNAH6	0.368729	0.138713				RPS6KL1	0.203636	0.0588636
			CTD-2124B20.3	0.318224	3.07224				C2orf88	0.411431	1.24921				UGT2B28	0.151166	0.00906457				UCN3	0.347566	0.00632237				ENC1	30.9537	12.0474
			FSTL5	0.112229	1.00598				GLRA3	0.0109864	0.0837084				CALHM3	0.0847587	0				ITIH1	0.108079	0.00541186				RP11-680E19.2	0.501232	0.029341
			ZNF215	4.59484	10.5588				RP11-679B19.1	0.475463	1.04996				AC019181.2	0.662952	0.128122				LINC00894	3.93889	1.96115				CTA-445C9.15	0.754644	0.350218
			DACH2	0.252344	0.90922				CCND1	30.9648	68.2346				TM6SF2	0.669512	0.2657				HAL	0.290626	0.0738974				ANXA10	1.98985	0.227549
			GALNT18	0.459315	1.2662				TP63	0.0128864	0.125341				GLYATL1P1	0.092632	0				LRRC37A15P	0.989123	0.423162				CNTNAP5	0.248718	0.0236223
			MCTS2P	0.100568	1.63274				CST5	0.0217048	1.00121				UCN3	0.131218	0				PRDM14	0.483344	0.00310554				KIAA1456	0.423827	0.136485
			HEY1	1.58293	8.71085				CADPS2	1.51448	4.10206				TMEM196	0.0745242	0.0075381				TLR5	1.0269	0.38038				AP000439.3	0.820031	0
			MITF	3.50036	8.27964				MAP1B	16.1251	34.8942				CTD-2545H1.2	0.399065	0.025123				FAM46B	4.21564	1.96525				IGSF21	0.272524	0.0202808
			SBF2	9.54751	19.8959				RP11-34F20.7	0.0952941	0.399767				AC007551.3	0.342937	0.146033				STEAP1	0.402493	0.0935408				KIF5C	4.41756	1.30237
			CD36	0.161218	0.555185				FSHR	5.40149	13.2978				ZNF688	4.8207	2.31145				HMGB3P32	0.45414	0				CKMT2	1.44917	0.565589
			LAMA3	0.107536	0.305037				GDF6	0.341686	1.09261				CD34	1.70717	0.652235				RP11-274H2.5	0.622758	0.225728				WI2-1896O14.1	0.988278	0.108169
			ENHO	1.23167	4.99405				MMP23B	2.42073	7.4311				FTOP1	0.902049	0.333132				SPHK2	7.84238	3.12403				ACOT7	13.1909	6.06664
			NPTX1	0.0235852	0.178326				ZNF503	11.9089	28.5705				AMICA1	0.0152895	0				FAM47E	0.424495	0.192701				FSTL5	0.490893	0.0761195
			SCN3B	0.574962	1.65462				ARSJ	0.132457	0.341481				C1orf132	0.0760452	0.0338331				KIAA1751	0.311694	0.0854892				GRK1	0.261973	0.0813379
			RPRM	4.66397	19.5427				CXCL14	0.0689394	0.361873				ZNF404	1.49875	0.688514				AC005062.2	0.600903	0.146941				SLC23A1	0.719516	0.196803
			CTNNA2	0.559823	2.56102				DNAJC22	2.12802	4.89233				DNAI1	0.201772	0.0583851				NLRP3	0.894492	0.345434				TP53INP2	6.39085	2.01554
			RUNX2	0.0325716	0.202387				CU639417.1	0.168139	0.483045				PRSS1	11.3215	4.27363				CALN1	1.19538	0.495911				MYOM3	0.0758208	0.00397031
			TEK	0.826966	4.90925				DCN	0.0596327	0.289268				CAMKV	0.0931677	0.0194272				RP11-714M23.2	0.0844721	0.00329585				ACVRL1	0.141671	0.0232455
			DPYSL5	11.4734	26.8613				GCNT1	17.326	40.431				IL2RG	0.137066	0.0294877				ZNF253	2.18116	0.939411				SLC25A10	1.43387	0.670704
			LRRC7	0.182773	0.50249				TMEM178A	10.84	22.628				CTD-2134A5.4	0.847993	0.256796				MYOM3	0.0873884	0.0230205				MS4A10	0.597409	0.0613219
			TNFAIP8L3	0.0549012	0.53543				RBMS3-AS3	0.352627	1.70042				SOX10	0.116081	0.0224426				XXbac-BPG181B23.7	9.81098	3.55757				SPTBN4	0.321736	0.147681
			BMP3	0.0479696	0.344299				USP2	3.42687	7.81274				RGN	0.113816	0.0151796				LYG1	1.37867	0.542962				SULT1E1	14.7534	3.67998
			SPSB4	16.3232	35.5246				TMEM176A	0.305431	0.882855				RP11-85G21.2	0.971726	0				SLC34A3	4.90137	2.40491				ENTPD7	8.16045	3.76808
			NELL2	10.0634	30.917				CRABP2	100.667	257.548				AC007461.2	0.179465	0.00746685				LAD1	48.2171	19.9054				ASIC2	0.163089	0.0174802
			PLN	0.132121	1.99113				DAPL1	0.0374179	0.797624				AC099684.1	0.131789	0.00393908				GPRC6A	0.429081	0.023085				ITIH3	0.282988	0.0717547
			LRRN4	11.8696	34.0148				RP11-395G23.3	0.651518	1.70537				RBPJL	0.190149	0.0113755				SLC4A4	5.19826	1.32988				IL20RA	0.847575	0.227458
			OSR1	2.24093	8.11325				DPP4	1.16513	3.18563				PCSK1	0.0560346	0.00333372				RP11-89K21.1	0.480167	0.149975				TMEM236	0.204587	0.0343781
			SIX1	0.764797	2.75302				CDH11	3.65169	10.1314				RP1-163G9.2	0.671524	0.0466034				PDZD7	1.05873	0.477325				CNGA1	0.796185	0.237419
			TCF21	1.71894	6.66246				STAC	6.23952	14.9595				ACTN2	0.16537	0.0461095				LRRC31	0.0761716	0				SIGLEC6	0.197571	0
			FAM84A	2.02628	5.35455				RP11-383H13.1	0.0256294	0.115052				HKDC1	0.0291652	0				AC073283.4	0.501577	0.175658				C20orf202	0.492252	0.0631866
			SEMA6D	1.59093	3.84948				HOXB-AS3	0.0298553	0.255685				C9orf129	0.312499	0.0344536				TLR2	0.566146	0.274938				BICC1	7.65499	3.18752
			RP11-1002K11.1	1.3244	4.0189				RP11-475N22.4	0.145138	0.758885				KCTD16	7.78322	3.81753				TNFRSF25	8.71817	4.10905				GPRC5A	17.7754	5.31434
			TMEM132E	0.0694392	0.330778				COL16A1	0.175409	0.54978				MATK	0.0632284	0.00779121				RP11-115D19.1	0.932891	0.412478				SCARA5	0.486139	0.117803
			IGFBP2	69.1863	211.259				SLC6A4	0.285674	0.682502				KLF4	5.66321	2.59573				AC097468.4	0.393173	0.108748				AL035610.1	0.327002	0.0369014
			AOC1	0.108705	0.902492				NMU	4.87107	12.1093				AC005355.2	0.240059	0.0152297				IL20RA	0.476848	0.165616				FHDC1	0.443713	0.21038
			IP6K3	1.64651	8.36812				AFF3	3.92296	8.6072				CXorf65	0.328381	0.0566528				PLG	0.146961	0.0306993				DNER	0.387248	0.0684004
			SCUBE1	0.403684	1.54385				MALT1	3.8415	7.8982				TF	0.176809	0.0641106				PLD6	0.600753	0.25806				LYPD2	12.3731	2.77047
			LINC00478	0.0333437	0.186984				C11orf70	0.438894	1.06356				RP11-704M14.1	0.0638115	0				NKX6-2	8.0838	3.72571				AQP3	11.4417	3.35167
			BRINP1	0.213787	1.17586				GCG	0.0135639	0.221117				TCF24	0.217449	0.0190549				RGS4	74.9188	27.9122				TMEM163	0.398839	0.119206
			NCALD	0.644577	1.74732				STC2	4.70147	9.56557				MYO5BP2	0.686039	0.267801				LINC00605	4.6942	2.15118				CCL4L1	0.559712	0.0861744
			LINC00458	0.662358	2.86201				SPRR2E	0	0.373857				MIR7-3HG	0.203345	0.00648191				OR10A3	0.378411	0.00715065				PIK3AP1	2.04591	0.462477
			HOXB2	17.7586	45.5615				ERBB4	0.721024	1.61413				APOC1P1	0.332142	0.0470415				RP4-730K3.3	2.70819	1.34115				ATCAY	0.473919	0.111889
			NOS1AP	1.2243	2.56706				CPED1	0.153309	0.592103				ZNF781	0.712617	0.329232				RP11-428K3.1	0.740206	0.357918				REN	0.705034	0.0134515
			TUBB6	9.07201	20.206				NEFL	0.654609	1.85186				GPRIN3	1.42529	0.481181				AC002472.13	0.225017	0.0642477				SMPD1	16.5565	7.85294
			SLC2A1	9.29735	27.2693				SYNPO2	0.041218	0.171228				RYR1	0.0513382	0.0211994				KIAA1324	1.58991	0.679119				PRR18	0.441494	0.15981
			LUM	0.0971492	1.45171				MUC4	1.0299	3.4987				ZNF253	2.0916	0.99				CELA3A	0.163427	0				CPLX1	1.98258	0.736516
			KCNJ2	0.113249	0.610472				ANKRD22	0.0231863	0.270145				PLG	0.101054	0.0228042				RP11-314B1.2	0.0769239	0.00476225				IGSF23	0.736036	0.00711865
			SORCS3	0.0858578	0.542982				BDKRB2	0.0493143	0.145559				PIGBOS1	5.18237	1.78312				SOAT2	0.183269	0.0116074				CXCL2	1.32209	0.23583
			NFKBIZ	1.80243	4.59906				SERTM1	0.975052	1.97665				RP11-157L3.10	0.790111	0				ACTR6	13.5404	6.09189				CMPK2	0.616463	0.266241
			LAMP3	0.46069	1.66136				C1QL4	0.127664	0.49146				CASC1	0.65829	0.255609				DEFA9P	6.09221	1.37423				LAMC2	23.3076	7.88016
			FOXP2	0.119452	0.367806				LEFTY2	0.0710435	0.351781				GRM4	0.020632	0.00328209				PAX6	0.524645	0.251642				DNMBP-AS1	0.413851	0.100997
			ATP6V1B1	1.83277	11.5654				HOXB-AS2	0.334165	1.48938				RP11-290F24.6	1.41857	0.659983				RP5-965G21.4	0.346138	0.0960224				TSC22D3	21.1654	10.5637
			RIMBP2	0.0662407	0.23294				MIR145	0.0477013	0.359018				NR1I2	0.112468	0.0398819				RN7SL8P	0.683585	0				GALR2	0.634944	0.0931327
			PHYHIP	0.513375	1.43297				MYHAS	0.117939	0.54076				GPR4	0.343278	0.12191				ASCL1	11.1069	3.77402				FBXO2	42.8465	16.1555
			CRB2	2.98667	7.65704				RP11-284H19.1	0.580826	1.77343				FGF8	0.166416	0.00682367				CALHM3	0.226158	0.0194126				QPCT	2.65562	0.532035
			EDNRA	12.1695	39.3569				AC120042.1	0.754597	2.62582				AC226118.1	0.10325	0.00378306				FCGR2A	0.185164	0.0448149				RIMS4	12.0957	5.97928
			PTCHD4	2.02725	4.29161				RYR2	0.043719	0.254034				RSPH4A	2.82603	1.27703				RNA5SP301	3.54309	0.354486				MSRB1	7.9496	3.75355
			ASTN1	0.704296	2.37502				PTPRQ	0.00694359	0.0580388				SOWAHD	0.217257	0.0587436				UPK3A	0.947758	0.266342				GK	0.774205	0.307525
			JAKMIP2	0.66151	1.48826				LINC00487	0.0470034	0.261517				LRMP	0.0595886	0.00923968				TDRG1	1.19488	0.384993				GRHL3	3.23302	0.83262
			S1PR1	2.38239	5.14197				KCNJ2-AS1	0.50186	1.31896				BNIP3P15	1.46537	0.205372				GRM8	1.20076	0.493003				KISS1	1.11871	0.0384989
			RMST	0.190885	0.931314				GPR19	0.447999	1.02062				GADL1	1.09083	0.407869				SVOPL	0.19496	0.0877992				PID1	1.59861	0.319886
			RD3	0.158817	0.848211				ST8SIA6	0.793265	1.83796				ARSEP1	0.335369	0.0412575				C1orf210	20.903	9.9861				TFCP2L1	0.0656287	0.00904108
			DCN	0.00276582	0.0717914				GABRA1	0.0755803	0.290077				RP11-746P2.3	0.529438	0.135811				QPCT	0.538893	0.136019				SLC2A2	0.270716	0
			BNC2	0.429102	1.69277				SAMD4A	1.53714	3.35898				AC141928.1	0.142695	0.0529439				SOX14	0.629517	0.0358748				SLC6A2	0.274911	0.0181607
			HAND2	0.56975	2.8442				TMEM45B	0.272281	0.72084				TG	0.0760021	0.0252242				GPR111	0.0640835	0.00237274				KIAA1244	3.95599	1.19347
			TNMD	0.115442	0.862351				PRSS23	13.3571	27.0367				RP13-514E23.1	0.503461	0.213295				AC008992.1	0.433336	0				CTSS	0.760847	0.157612
			GFPT2	2.11266	4.61032				GABRA3	0.0251242	0.13953				KCNK10	0.0332266	0.00186536				MYO1A	0.117683	0.0164411				MORN3	1.20242	0.375469
			CST2	0.249365	2.06782				CDH15	0.0139497	0.0998945				CTD-3060P21.1	0.111411	0.0167595				SULT1C2P1	0.224478	0.0197886				GPR112	0.0795133	0
			TENM4	2.86022	7.27773				BMP3	1.25381	3.64861				GPR111	0.0535435	0.00641192				KCNA3	0.120578	0.00449762				CDH12	17.6957	6.29452
			MAP1B	11.2591	27.0223				ASS1	0.594893	1.68865				PLEKHD1	0.258241	0.120052				KLK12	1.3168	0.0968325				SLCO3A1	0.211898	0.0687737
			SPON1	0.703346	1.73433				HEG1	7.9121	18.9508				RP11-678G14.4	0.0525619	0				PID1	0.85627	0.242835				LINGO2	1.37842	0.66743
			CACNA1D	0.846907	1.74949				LEF1-AS1	0.00674663	0.0847777				FER1L5	0.100998	0.0438728				RP11-429J17.5	7.71571	2.76345				SLC1A3	6.87477	2.64177
			MTMR11	0.476153	1.25049				RP11-121A8.1	0.0249718	0.243702				RP11-278L15.6	0.187993	0				RP11-523H20.3	1.40649	0.381801				SFXN3	28.2014	12.6652
			CSDC2	0.855214	2.53459				RP11-317P15.5	0	0.223137				RP11-73C9.1	0.201718	0				TRIM71	9.0832	3.53188				TNFRSF11B	1.29183	0.406363
			PAX7	0.00772603	0.124315				FRMPD3	0.0830441	0.207556				BCL6B	1.3078	0.463808				ZNF578	0.182995	0.0801323				TERT	0.23351	0.0652819
			TBX18	0.0201619	0.174967				FOXE1	0.157927	0.792569				CD302	0.791911	0.336561				RP11-420K14.2	0.580726	0.0458778				SOX6	1.65324	0.467169
			HRK	0.102153	0.387988				CST2	0.206209	1.17672				PPP1R14A	2.51923	1.22212				VENTX	4.74452	1.92822				ESRP2	14.0717	5.59784
			MYH4	0.0689724	0.462354				AOC1	0.162399	0.715327				RP13-941N14.1	0.706201	0.198583				IGFBP6	20.9506	9.70727				SCARA3	5.79013	2.59597
			RBFOX1	0.0135794	0.105555				LINC00327	0.326809	0.702251				CACNA1C-AS2	0.838038	0.284036				ADH1B	0.117432	0.0155298				C9orf66	0.20603	0.0274605
			FOXI3	1.09769	3.49103				SYT9	0.675475	1.39381				CYSLTR2	0.0851171	0.0208065				ZNF135	0.744909	0.292996				MAN1A1	18.3043	7.12773
			TMEM229A	0.139802	0.781762				MARCO	0.0345559	0.32491				SLCO5A1	0.685201	0.337123				GPR35	0.656335	0.300473				ARHGEF35	1.22903	0.56861
			LMX1A	0.0161647	0.273612				NCCRP1	0.224935	0.834304				MCOLN3	1.94243	0.898233				DGKG	0.150071	0.0341131				CBR3-AS1	0.179507	0.0526026
			CCDC60	1.35411	4.06747				RP11-11N5.3	0.62101	1.97327				RP11-981G7.6	0.463827	0.224379				KCNK10	0.0415708	0.00495229				RP11-88E10.5	0.370033	0.123249
			RP11-27N21.3	0.827372	2.45159				B3GALT2	0.0443744	0.224571				RP11-421G1.2	0.132475	0.0226453				LINC00694	0.494372	0.0448452				NRAP	0.0913659	0
			NEFL	0.530461	1.7778				SCEL	0.0361695	0.228957				RP11-468N14.7	3.79386	1.31215				RP5-1063M23.1	0.17463	0.00766521				CHAC1	4.13311	1.67202
			SOX2-OT	0.132058	0.348837				C3orf52	2.70264	5.40939				CELF3	0.754759	0.264836				GPR39	2.22003	1.06277				CERKL	1.05855	0.297685
			CCDC184	0.210367	0.959211				NCF2	0.188621	0.997523				AC008746.3	0.976962	0.168398				DBNDD1	34.0986	13.9398				FOXA1	53.0189	24.48
			PTN	43.0967	100.193				RP11-128A17.1	0.397564	1.53366				CTD-2562J17.7	17.896	8.6369				BEST1	2.03541	0.963955				PTPRE	0.46803	0.159759
			KCNH7	0.415837	2.19584				FAM65B	2.46478	5.18453				PCOLCE2	0.238788	0.0982734				NPPB	4.77363	1.31225				HYDIN	0.0934487	0.0331836
			RP11-597D13.9	0.413941	1.36996				PCDHA10	0.342577	0.685359				CPLX1	0.768903	0.368009				AC074363.1	1.02499	0.0328435				COL4A3	0.326508	0.074525
			BCO2	0.238955	0.631786				RP11-307B6.3	0.168554	0.843906				TRIM4	0.0747605	0.0154909				TMEM161B	2.12337	1.01401				CHRDL2	0.216818	0.00870676
			FOXL2NB	0.0954212	0.365361				MYBPHL	0.0406042	0.234867				TEX11	0.0908377	0.00216128				PLD5	0.14427	0.0443908				EPAS1	3.20952	1.03193
			SEMA3C	0.89486	2.16339				TBX2-AS1	0.0407501	0.433932				TGM3	0.106497	0.0248105				ST8SIA5	0.046764	0.0128069				GNRH2	0.945046	0.0835766
			DLGAP1-AS2	0.49594	1.2761				ATP6V1B1	0.191676	0.819528				BCMO1	0.125312	0.0198204				APOE	171.524	76.6505				CD34	0.935733	0.233742
			ADAM23	2.26536	5.96648				DUSP8	3.84213	8.43196				RP11-108L7.4	1.61304	0.519778				TMEM132D	0.110446	0.0233316				PDZD7	1.71751	0.653996
			SLIT2	2.17412	4.5027				KRTAP5-AS1	0.796716	1.78632				LYG1	1.22881	0.563681				RAI2	1.39114	0.456503				BRINP2	0.224274	0.0299734
			LINC00648	0.647333	1.31686				CTC-236F12.4	0.555897	1.62103				PLA2G7	0.720681	0.303901				RP11-301L8.2	0.225795	0.0508067				AC002480.3	0.335547	0.0659551
			ST6GAL2	3.07908	6.2234				HAS1	0.0753641	0.256652				RP11-382B18.4	0.901127	0.180485				MAP3K19	0.109612	0.0190713				LINC01091	0.110962	0.02779
			C1orf226	4.92394	11.1065				TYRP1	0.0578691	0.220495				RP11-599J14.2	2.38782	0.947578				TCP10	0.0528337	0.00458698				HUNK	4.23304	1.98318
			PAGE4	0.0556824	0.629145				CHRM3	0.222219	0.615102				SLC16A12	0.800357	0.253486				SRRM4	0.494057	0.244772				ANKRD36BP2	0.160337	0.0466617
			ANK1	1.38911	3.06087				ZAP70	0.196019	0.447341				PECAM1	2.313	0.848468				PRODH	1.99091	0.525234				C1orf158	0.323378	0.0346517
			NXPH4	0.106784	0.566678				CAHM	1.30024	2.6143				TAS2R5	0.958325	0.415029				AC013275.2	1.30717	0.397916				VGLL1	11.7537	1.71818
			AMPH	0.709992	1.71175				RSPO1	0.0052855	0.118295				FAM155A	0.47437	0.209469				PKHD1	0.0234523	0.00326772				KRT18	219.7	86.3691
			KCNMA1	0.043284	0.135617				BMP6	0.371403	1.18615				CSF1R	0.0802565	0.0232753				LINC00639	0.127841	0.0376888				DISP2	0.320339	0.0908925
			GPR1	0.0313934	0.216673				RP11-371M22.1	0.326435	1.77775				CCDC129	0.0541666	0.0051423				SLN	0.751164	0.125372				DUSP8	7.1371	2.78484
			GS1-256O22.5	0.219797	2.57587				DLGAP2	0.0559834	0.146999				IGLON5	10.3308	4.69707				CAMSAP3	22.8068	9.50855				TNFRSF14	0.267989	0.0560567
			FEZ1	1.59631	3.48065				ARHGEF38	0.0882444	0.245771				KB-1572G7.4	1.07444	0.0455886				UPB1	0.1159	0.0318589				ERICH3	0.0975945	0.0115774
			CDKN2D	1.77455	3.57702				MFAP4	0.567721	1.15934				SLC5A7	0.0216057	0				HCRT	1.87621	0.437935				FUT4	2.94755	1.1916
			EPHA7	1.50028	4.59404				SLC4A10	0.0320669	0.158574				FCGR2B	0.0514069	0.0119272				LDB3	0.708152	0.300078				CALCR	0.199572	0.00240775
			HS3ST5	0.369864	0.901888				C6orf183	0.271172	0.605887				PLEKHB1	8.32703	3.88755				SRGAP3-AS2	0.338267	0.017349				CRYM	0.753205	0.180179
			MDGA1	0.0311721	0.112317				RP11-893F2.5	0.287319	1.01531				KEL	0.665938	0.319094				PDIA2	2.96741	1.1138				C15orf48	0.873035	0.18015
			HOXB6	0.0278875	0.243378				FABP3	2.66335	5.55094				CNGA1	0.687282	0.30993				MYH6	1.0929	0.169573				HES6	9.26972	4.18325
			CNTFR	2.63949	6.20963				SMTNL2	2.56801	5.18628				SSTR5	0.178455	0.0259795				ADAMTS7P2	0.0827016	0.00838893				LINC01239	0.718464	0.156756
			FAM65B	3.13665	7.52312				MYLK3	0.379273	1.14346				ASPH	7.16786	3.40625				LINC00488	0.205337	0.0129175				SPINT1	73.6521	32.2204
			SMOC1	26.4456	77.513				RP11-384P7.7	0.616807	1.38724				TPT1P4	2.09159	0.741971				C8orf46	0.191298	0.0783942				MAMLD1	1.65481	0.751146
			TMEM155	0.0254518	0.218683				SLC8A1	0.242685	0.566335				RP11-903H12.3	0.265518	0.0352605				RP11-446H18.1	0.801728	0.260843				S100A10	413.474	131.57
			BTN1A1	0.0611006	0.404121				SLC6A15	0.18725	0.589913				XXbac-BPG181B23.7	7.94432	3.3704				MKRN7P	0.701403	0.234863				FFAR1	1.07144	0.105949
			RN7SL493P	1.0889	4.46399				RP11-19O2.2	0.0154978	0.188801				RP11-166P13.4	0.115134	0.0387041				GIMAP4	0.190204	0.0328016				RP4-565E6.1	0.0778988	0.016184
			GNG2	8.97052	21.8685				AC011524.1	0	0.540593				RP3-461P17.10	0.153694	0.0422245				GCOM1	0.0982192	0.015771				MGLL	0.724527	0.342074
			TCF15	1.29409	4.13391				MOGAT3	0.0733105	0.376926				KAAG1	0.230243	0.0575319				TNFSF13B	1.23031	0.545073				SMAGP	3.84369	1.19671
			PDZRN4	0.192392	0.891084				TAGLN	28.3437	57.9818				UNC45B	0.0877023	0.00850324				TG	0.277614	0.106449				FUT2	1.73598	0.821662
			NEDD9	5.70767	11.8309				NTM	0.494126	1.13653				STAR	1.99607	0.66882				RP11-35J10.7	0.835456	0.0384387				ZNF771	1.67632	0.749102
			SLC16A12	0.257215	1.27973				TMED10P2	0.0530376	0.840509				CITED1	0.400972	0.128793				NEUROD4	0.173983	0.0141146				RP11-354M1.2	1.42363	0.230591
			CDH11	0.676338	1.99328				SLC30A2	0.0802281	0.244832				LDLRAD2	3.14905	1.24695				MUC1	90.1838	21.1494				ITPK1	6.74476	3.16438
			EMILIN2	1.0732	2.37165				RP11-38P22.2	1.72552	4.4228				RP4-592A1.4	0.740021	0.0454803				CXorf57	1.98968	0.885874				CXorf30	0.163592	0.00950507
			LUZP2	0.0957267	0.444848				TXLNB	0.0164563	0.0970144				PLVAP	7.23011	3.00871				LINC00337	0.47906	0.1832				C5orf49	0.825831	0.210999
			ARG1	0.826346	4.37083				ATP2A3	0.390221	0.865049				HYAL1	0.332647	0.143416				C1orf132	0.115716	0.0540836				RP11-696N14.1	0.725438	0.314961
			RP11-560A15.3	0.204462	1.36418				RP11-11N5.1	1.22045	2.95986				RAMP3	0.0797829	0				BX842568.2	0.585111	0.208136				ASCL2	0.40381	0.0319626
			COL24A1	0.0314555	0.121912				RGS7	1.68191	3.50603				DEFA8P	0.408297	0				WDR63	1.3769	0.588947				KCND2	2.16655	0.796839
			NRXN1	0.135091	0.550772				RP11-328C8.4	0.146726	0.430496				HHLA2	0.111779	0.0172179				NHS	1.73333	0.761617				SOX18	0.879495	0.264471
			KLHL4	2.86666	7.95484				AC073869.1	0.0526246	0.572339				ADGB	0.0145335	0				AQP2	0.970625	0.179133				KRT8P3	4.29421	2.00205
			RPP25	1.35365	2.74749				RP11-480G7.1	1.06299	2.61485				RP11-146D12.2	0.252592	0.062689				SGCD	1.6874	0.807607				PKIB	3.06976	1.3511
			UST	4.69011	9.57612				CTB-113D17.1	0.014939	0.109066				PLK5	0.312432	0.133572				RASA4B	0.284467	0.122457				AVPR1B	0.218568	0
			TRIM55	0.210701	0.905447				HAND2	0.496537	1.59787				RP3-525N10.2	0.204186	0.0695488				SLC2A9	0.122484	0.0437935				MX2	0.0658853	0.0193165
			MYH8	0.0509715	0.222415				PLAC1	0.243268	0.547663				CAMSAP3	26.6208	12.357				RP11-1096D5.1	0.0408124	0				ADAM23	0.946106	0.353578
			RAB17	2.03737	5.35467				TBX5-AS1	0.00983624	0.0908468				PCDHA13	0.0887681	0.0270975				BTNL9	0.265488	0.0936881				FRMPD4	0.118952	0.00662957
			NPY	1.27677	5.66312				RP11-417L14.1	0.416486	1.46727				BLK	0.051858	0.00689073				MADCAM1	1.33446	0.454094				WDR52	1.66805	0.723181
			SYNPR	0.380547	1.55371				ILDR1	0.612662	1.46957				RP5-875O13.1	0.257179	0.103167				FAS	0.759177	0.356416				RP11-1008C21.2	0.421405	0.109132
			GPR19	0.867984	2.00174				IGSF5	0.200853	0.454297				KLRK1	0.180323	0.0144271				STXBP5L	0.34423	0.134216				ACTL6B	0.519736	0.0321299
			KCNH2	3.8231	9.53216				GABRG3	0.0505692	0.120844				SLC18A1	0.026834	0				MSTN	0.402178	0.127128				SV2B	0.115781	0.0216465
			SNCG	1.12598	3.80125				RGS8	0	0.142002				NEURL3	0.0404867	0				KCNK2	1.7763	0.540603				IL1R2	0.132296	0
			CD47	7.50485	20.0996				IP6K3	0.427586	1.30402				CASC18	0.350535	0.138689				RP11-981G7.6	0.490794	0.228309				RP4-740C4.6	1.17716	0.443681
			AVPR1A	0.0255282	0.116004				LIF	0.546104	1.1365				ST8SIA1	0.215219	0.0737589				KB-1572G7.4	0.729069	0				GBP3	0.789095	0.297072
			TRPC3	0.177267	0.710728				MEOX1	1.71371	5.35768				LINC00605	0.792375	0.359111				OIT3	1.1837	0.342809				LINC01207	0.229132	0.0121134
			MSC	0.207586	0.806427				ANKRD20A19P	0.081403	0.359075				AZU1	1.60213	0.793359				GRIA1	0.34792	0.107793				KIF24	0.940171	0.467472
			CRABP2	104.294	269.332				TMEM132E	0.0371579	0.125394				RP3-400B16.1	0.0428128	0				RP11-157L3.12	0.144119	0				MYH14	16.2183	5.97099
			ABCB4	0.3673	0.798826				SLC24A3	1.01857	2.4292				GCNT4	0.721234	0.264364				SEMA4G	22.5087	10.3896				ASGR1	5.55904	2.39603
			SCMH1	15.3568	31.0617				LRRN3	8.57786	21.5432				CCDC108	0.12641	0.0568895				GPR183	0.759152	0.24008				SPRN	1.3006	0.592487
			PPP1R17	0	0.152788				AP003774.4	0.0554155	0.290391				CCDC110	0.476044	0.224552				BATF3	0.268841	0.097942				MISP	20.6776	5.89361
			PCA3	0.00239603	0.152326				RP11-2N1.2	0	0.1497				CXorf57	2.63519	1.3				C12orf55	0.506263	0.23419				QRICH2	0.777459	0.347031
			TBX2	0.0715844	0.424594				BEGAIN	0.124299	0.256427				DNASE2B	0.172582	0.0159367				RP11-509J21.4	0.535135	0.0969975				FILIP1L	32.643	7.9194
			ZFYVE28	0.120828	0.25924				AC104654.2	0.0355641	0.341586				RP6-24A23.7	0.0831273	0.0176661				GAPDHP27	0.344717	0.0160915				APOL6	0.790241	0.0991231
			TNNT2	0.352481	0.980587				ATP1A2	0.137508	0.482284				HSPB7	0.6405	0.315572				GPR123-AS1	0.31988	0.119913				EMC10	12.6584	4.47848
			MUM1L1	1.10202	2.76667				KCNE1L	1.69023	3.6826				MIR483	19.3234	6.10511				MIR296	0.574802	0.0552637				P2RY2	0.34348	0.0765718
			ZNF300	3.03975	9.72804				NRG4	0.193558	0.438117				CTD-2325P2.4	1.29327	0.286491				LINC00664	0.175056	0.0630386				RP11-22C11.2	0.317665	0.0674756
			CD4	1.26195	2.95661				ZNF300	3.19975	8.34407				GDF5OS	0.129304	0.0181261				RP4-680D5.2	0.183827	0.0514401				SMIM24	2.47781	0.288846
			TBX15	0.0273443	0.275303				GFRA3	9.45589	33.2944				AC002456.2	0.677169	0.15882				AC013268.3	0.113792	0.00326456				LINC01336	1.05515	0.0845223
			CITED2	39.2239	83.7975				RP11-867G23.10	0.264252	0.892631				GSTM5	0.0447715	0.00391195				RP11-585P4.5	1.02118	0.474192				IRF1	2.14344	0.967367
			THBS4	1.87206	4.06288				CFH	0.0108904	0.0518061				FFAR1	0.0511059	0				RP11-781P6.1	0.232547	0.0485326				CBS	0.782305	0.350605
			ERICH3	0.00456931	0.0616663				RP11-964E11.2	0.0278744	0.1887				SCN3A	0.0338488	0.00694089				TAS1R3	0.533829	0.231511				MMP24	1.93523	0.687758
			GABRB2	0.955712	2.35994				FCGR2B	0.0185082	0.0753683				ZFP42	0.198024	0.0420871				RP3-431P23.5	0.159343	0.006214				REG4	0.16	0
			PCDHGB1	0.0764799	0.218414				SLC30A8	0	0.0245904				C7orf57	0.149641	0.0251609				AC073321.4	0.860521	0.127278				SLC2A14	0.590687	0.156673
			MAP2	2.3161	5.07459				TTLL7	1.60303	3.67597				TMEM64	8.44933	4.04571				GCLM	4.26957	1.9179				VSIG2	4.79281	1.17641
			SAMD5	0.130873	0.408955				MKX	0.00790526	0.0870627				SPHKAP	0.63626	0.164287				FAM222A	1.1104	0.466709				DNAH5	0.314247	0.106705
			SCN4B	0.394574	0.977572				ADRB1	0.042281	0.18054				RP11-132A1.3	0.548227	0.11206				CERKL	0.936643	0.369912				ARHGEF38	0.410652	0.127416
			ST6GALNAC5	1.16562	2.53914				STX11	0.300094	0.821855				AC007204.2	0.649986	0.236782				CTA-315H11.2	0.20643	0.0487446				LINC00403	1.36528	0.214705
			SFRP1	31.5102	78.1906				CTB-12O2.1	0.952733	1.94057				RP11-157L3.12	0.176719	0.00722925				GC	0.12219	0.00318641				KL	0.577934	0.10354
			SOD3	2.21934	11.0108				RGS9	0.198007	0.503431				C8orf46	0.074425	0.0255167				OXT	0.339532	0				RP11-714M23.2	0.0769156	0
			SEZ6L	0.0181591	0.0943873				MIR10A	0.00313512	0.104713				STXBP5L	0.212554	0.0897397				RP11-158H5.8	0.401637	0.157694				RAMP3	0.284077	0
			FRMPD3	0.110086	0.281136				SULF1	0.495005	1.38075				IZUMO4	3.95963	1.93974				AC112198.1	0.0513713	0.0060918				SERPINB8	0.797808	0.324206
			KCNK3	0.0207558	0.0999415				SV2B	0.0226598	0.0815057				GPR119	0.109488	0				RP11-86H7.7	2.07039	1.03664				SMPDL3A	5.67088	2.50811
			KCTD16	0.497174	1.23373				HBE1	0.200891	0.706893				CHRM1	0.0790534	0.0121689				ZNF688	6.77033	3.2525				FBXL16	1.62177	0.699461
			RP11-1151B14.4	0.0182075	0.179682				TFPI	1.56454	3.62221				C1orf194	0.397394	0.0790469				FAM182B	0.346007	0.146719				CTNNA2	0.440759	0.128319
			TMEFF2	0.00604854	0.0995387				SERTAD4-AS1	0.216064	0.661092				RP11-420K14.2	0.282034	0.0142464				C4orf47	2.86885	1.38339				STMN2	13.9038	3.01133
			GNAO1	1.50199	3.48575				TEK	0.700762	2.01612				CDH22	0.035288	0.0019423				PDE2A	0.122221	0.0561455				RALYL	0.357041	0.0826914
			RTL1	0.0672225	0.417741				SCHIP1	0.171387	0.348162				LDHD	0.154623	0.048177				CIDEC	0.150445	0.00812888				C2CD4B	0.494029	0.0122362
			GRIA1	0.00948994	0.078355				SVEP1	0.369384	1.36823				RP11-789C1.1	6.63797	2.37136				GPRIN3	7.2264	2.426				MRO	0.262591	0.0360262
			RGS16	0.679374	1.62841				RP11-122D10.1	0.16162	0.584185				TTC34	0.509545	0.239472				CCL3L3	0.918014	0.215387				WEE1	9.6147	4.29564
			RP11-128A17.2	1.85175	4.23763				PCDH8	0.244786	0.839621				SLC7A14	0.0270173	0.00352226				NKX6-1	2.09988	0.700687				POPDC2	0.732618	0.313327
			PDE1C	0.173093	0.448072				RP11-408B11.2	0.621388	1.5591				TCTE1	0.132441	0.0447937				FAM92B	0.26275	0.0510884				LINC00890	0.403888	0.0800262
			KCNQ5	0.0309539	0.112695				HPX	1.27691	2.88272				RP4-806M20.3	0.148021	0				SPAG8	1.26345	0.514406				IL1RAP	5.0474	1.98918
			TFAP2A	0.0344955	0.13904				CD22	0.215196	0.55763				AP001596.6	0.207922	0.0632709				PRLHR	0.06545	0.00449554				KLF4	3.72875	1.32791
			AFF3	1.68592	3.64552				RP11-560A15.3	0.114611	0.60214				GPR128	0.0596844	0.00376537				IL15RA	0.199078	0.0609442				TMEM82	0.384425	0.0168958
			P2RY2	0.319371	0.895498				WNT5A	3.12816	6.87662				TSSK3	0.449623	0.204529				RP11-393M18.5	0.988715	0.152778				SEMA4G	21.0011	7.92577
			ERBB4	0.253398	0.575693				IGF1	0.213705	0.612661				PTCH2	0.620672	0.301324				URAHP	0.825005	0.413606				TMEM8A	28.7218	13.6351
			SERTAD4	0.0933719	0.240547				PDE1A	0.0843051	0.235204				RP11-12A20.4	1.78246	0.701332				ROPN1L	0.452445	0.149467				RAB31	6.43102	2.78435
			SLC8A1	0.455008	1.14173				JPH2	0.577974	1.44686				CPXM2	0.111024	0.0456636				TPT1P4	1.05817	0.27826				GPR115	0.952913	0.111667
			SMTNL2	2.54678	5.50167				SFRP2	0.0831004	0.263406				GRK1	0.141664	0.0645375				DNAH7	0.54419	0.194082				GABRA1	0.779678	0.203513
			DNAJC12	0.442005	0.932072				SELL	0.103938	0.28883				ALDH1L1-AS2	0.0395068	0				KIAA0226L	0.230806	0.104166				SLC27A4	6.20696	3.04622
			GRIN2B	0.00305524	0.023983				CYP26A1	5.05673	15.2682				AC097468.4	0.106308	0.012539				AC104653.1	0.985627	0.335275				NCF2	1.60039	0.25238
			TMEM176B	0.716228	2.00552				STL	0.0842639	0.213298				TMEM145	0.453823	0.20594				MEP1B	0.171472	0.0230407				LRG1	0.275998	0.0721067
			TMEM255A	0.713398	1.66001				TPPP3	4.31715	10.5847				Metazoa_SRP	0.42278	0				SLC7A2	118.674	47.586				BATF2	0.420072	0.140358
			DYNC1I1	0.451964	0.984642				DNM3OS	0.0298937	0.193778				RP11-766F14.2	0.0197083	0.000722355				SSUH2	0.208249	0.0747503				FADS6	0.250733	0.018467
			IGFN1	0.00130134	0.042326				SNAP91	0.119775	0.28727				ZDHHC22	0.208508	0.0725956				AP000695.6	0.37734	0.0169918				CRH	0.21232	0
			LAMA4	0.0479891	0.215584				CCDC184	0.170812	0.506995				AADACL4	0.061895	0				RP11-23P13.6	0.205182	0.0614527				ADH6	0.19442	0.0583107
			NEFM	0.169791	0.507101				SLC16A12	0.613394	1.9508				AC002480.3	0.0666369	0.00333818				CEACAM20	0.153655	0.00402485				VSTM5	0.152005	0.0212377
			ST8SIA2	6.40525	13.6196				ABCA13	0.0254251	0.0648088				RP11-250B2.5	0.748344	0.320017				FABP7	0.527612	0.228458				DBI	39.1809	17.419
			OLFML1	1.00652	2.63666				STMND1	0.0560076	0.219474				ANKS4B	0.0577604	0.0088962				NXF4	0.157146	0.0484509				MYRFL	0.149257	0.0186703
			GABRA3	0.108314	0.397813				HSPD1P6	0.15695	0.474076				RP11-801F7.1	1.40824	0.388243				CELA3B	0.164573	0.00572777				GRID1	0.322076	0.079952
			RP11-431J24.2	0.457499	1.32106				CPA1	0.167943	0.543361				LRRC10	0.110481	0.00280326				GXYLT1P6	0.148311	0				RP11-209K10.2	0.557128	0
			APLP1	7.91608	17.0801				KCNE1	0.0377287	0.144163				AC083900.1	0.226701	0				AOC4P	0.178411	0.0418049				KCNE3	1.58834	0.418503
			NR0B1	0.146665	0.649464				RP11-1151B14.4	0.0603086	0.205346				RP11-813N20.3	0.0833672	0				RP11-1267H10.4	3.92416	1.12463				TCF19	2.02246	0.994331
			RP11-625L16.4	0.292546	0.877244				XKR4	0.0359741	0.0834474				ABCG2	0.201469	0.0759535				PITX1	26.7527	12.0141				KRT7	3.16451	0.65441
			RP11-383H13.1	0.0505501	0.167723				COPZ2	0.104695	0.28503				SERPINA11	0.115396	0.00648619				BCMO1	0.635513	0.176249				MAP3K15	0.375268	0.134121
			SULF1	0.406441	1.33906				HCG16	0.586966	1.78545				CCDC17	0.600011	0.300291				AC091633.3	0.271472	0.030343				PRR15	8.7721	2.90101
			NPNT	0.378943	0.99001				NKAIN4	0.414881	1.31373				KLKB1	0.18205	0.0557529				FAM69C	0.123633	0.0112868				TNR	0.0917193	0.0080178
			RGS9	0.196986	0.578296				CCDC33	0.0664567	0.23217				DCDC1	0.262824	0.13033				ENPP7	0.107958	0.0180724				PPP1R17	0.352955	0.00742738
			CCDC177	0.565993	1.29932				KLHL30	0.0630312	0.181839				TMPRSS5	0.328455	0.14098				GUCA1B	1.12869	0.348918				LMO1	0.503175	0.0666001
			SYBU	0.0322883	0.112933				NEFM	0.863231	1.88272				RP11-168A11.4	1.21912	0.329587				RGS11	1.64379	0.804999				CTSZ	61.9192	25.6036
			IRX3	1.82869	4.08392				RXFP2	0	0.0342418				SLC26A4-AS1	0.025159	0				SLC30A10	0.355617	0.118043				IMPG2	0.094334	0.0252243
			FOXC1	3.11556	6.34593				CGB7	0.217498	0.613439				LINC00970	0.154841	0.00719083				SLC6A3	0.090971	0.0179911				RP13-890H12.2	0.548076	0.141097
			CSMD2	0.0681821	0.188958				HBD	0.0228	0.277821				RP11-1007O24.2	0.357485	0.101599				FAM177B	0.146598	0.0127965				TH	0.498258	0.0966401
			ITGA8	0.156128	0.60962				PCDH11X	0.228155	0.541349				RP11-368I23.2	0.673458	0.201694				NWD1	0.0575976	0.0148086				CXorf36	0.163976	0.0323385
			HES2	0.050483	0.171232				GATA3-AS1	0.154269	0.438666				GAA	0.0533675	0				CTD-2396E7.11	28.1231	11.5053				TAGLN3	1.26424	0.406581
			CLCN5	8.84736	18.7554				ANO3	0.00631054	0.0423181				C1QTNF4	1.63104	0.792562				RBP2	0.959399	0.259621				RP11-479G22.8	1.56779	0.447478
			FAIM2	0.0140539	0.0732192				TCERG1L	0.327126	0.7542				OVOL1-AS1	0.403369	0.0923681				CTC-510F12.6	1.32404	0.643608				LL22NC03-86G7.1	0.41479	0.148099
			GADD45G	8.04613	20.109				RP11-269C4.2	0.0973486	0.553253				DEFB1	1.04324	0.264758				KLHL30	0.262446	0.102465				FSTL4	0.25121	0.114941
			A2ML1	0.0870698	0.291402				ISLR	0.147895	0.408879				DIO1	0.09782	0.0193361				LINC00857	2.05452	0.916965				AR	3.00002	1.47283
			LIF	0.64756	1.42935				BMPER	0.17437	0.596733				PTPRN	0.173397	0.0650547				APOBEC2	0.755068	0.265202				LRRTM2	0.181859	0.0241437
			SYT13	3.40907	6.90415				INSIG2	6.33209	12.984				AC010729.1	0.843534	0.244595				SLC6A11	0.104438	0.0243435				LINC00907	0.0586853	0.00621136
			NCAM2	0.0639358	0.207634				CHRM1	0.0248629	0.111871				LHFPL3-AS1	0.0763971	0.00315025				PAH	0.139478	0.0339765				NETO1	0.118073	0.00723793
			SYP	0.0913632	0.397103				CRYGN	0.310824	0.62631				KB-1572G7.5	0.459116	0.0191225				ADCY10	0.0476823	0.00789752				TACC2	3.05426	1.42724
			EGF	0.271311	0.644378				EGR3	0.146992	0.40728				ADAMTS19-AS1	1.10916	0.454165				BCL6B	0.263078	0.0812969				RP11-403I13.5	0.471529	0.190041
			HAND2-AS1	0.0472175	0.220444				PSD2	0.154194	0.335486				ASPDH	0.553145	0.279669				LRRC74	0.218359	0.013913				IKBKE	2.805	1.09263
			LINC00327	0.115098	0.298505				KIRREL3	0.0147191	0.0542784				RNU6ATAC18P	0.910243	0				SCT	1.61652	0.494251				LINC00337	0.372703	0.0865167
			ANKRD65	0.484046	1.02856				T	0.0279346	0.117582				MIR194-2	0.0727431	0.0118706				MIR135A1	2.93225	0.187732				FGFR3	43.6704	19.4879
			FRMPD2	0.099797	0.281664				INHA	0.775054	1.76122				AC067945.4	0.56891	0.0988666				RP11-795F19.5	0.613857	0.296105				RELL1	3.96066	1.54734
			PPARGC1A	0.131107	0.361376				CNTN4	0.10016	0.23991				SEC14L1P1	0.236055	0.100017				RP11-568J23.5	1.20417	0.517393				TLL2	0.178285	0.0454554
			GCK	0.181971	0.504768				CD8A	0.0843962	0.207237				ALDH3A1	0.121408	0.0411193				GPR64	2.30715	0.959265				RP11-680E19.1	0.240672	0.019639
			PIPOX	1.00543	2.39869				TRGV7	0.0896878	0.807348				CTD-2514C3.1	2.33152	0.893338				CCDC17	0.780058	0.370878				AGT	10.2428	4.19477
			COL16A1	0.199345	0.549038				IQCJ-SCHIP1	1.34871	2.71822				GDPD2	0.262499	0.0985494				RP11-643A5.2	0.180016	0.00681582				RP11-150O12.3	0.186277	0
			TNNT1	0.36707	0.938924				VIPR2	0.121049	0.331674				WNT2	0.0590833	0.00318589				BTC	0.363193	0.149904				MYCT1	0.261103	0.0358605
			PCDHB5	0.484653	1.36807				RP11-148L24.1	0.0247517	0.155693				LINC00907	0.0560197	0.0182839				MYOZ2	0.582676	0.197159				XYLT1	2.00319	0.998397
			FAS	0.571452	1.26128				RP11-180P8.1	0.144981	1.02094				RP4-740C4.7	0.524116	0.125335				MAEL	0.0681485	0.00280384				TCN2	8.2966	3.77886
			ANGPT4	0.0376882	0.151503				PALMD	0.340746	1.0754				AP000347.4	0.44148	0.0877583				GFRA2	0.559691	0.171768				FAM111B	1.46513	0.674307
			HOXB-AS2	0.301661	1.23225				FAM189A2	0.330783	0.70813				AOC3	0.331481	0.163286				FCGR2C	0.138383	0.00458473				ATP2A3	5.99138	2.51062
			AC068057.1	0.406525	1.48686				HGF	0.106621	0.359939				KCNJ16	1.7207	0.850706				RP4-794I6.4	0.261727	0.106361				UNC5A	0.742862	0.156733
			PAK6	0.0313405	0.103758				MIR135A2	0.652767	4.53144				AC131056.3	0.151793	0.0115895				RP11-9N20.3	0.854057	0.17838				CRYL1	30.8	13.0161
			CST1	5.10565	25.0629				PCDHGA2	0.0334881	0.091774				RP11-122M14.1	0.212273	0.0827661				GLYCTK-AS1	0.371902	0.0559338				C6orf132	5.02772	1.9372
			FAM26E	0.0764562	0.194957				GATA2	0.226852	0.548269				LINC00523	0.0390996	0				SLA	0.795394	0.351385				PTCHD1	0.299054	0.104966
			PLP1	0.581076	1.44008				FGF19	0.162563	0.610314				TNFRSF18	0.191587	0.0454298				RP11-73G16.1	0.0575587	0				SLITRK1	0.447595	0.0733608
			RALYL	0.0159508	0.100073				RP11-389K14.3	0.0254367	0.152972				QPCT	0.452054	0.148251				KANK3	0.449841	0.198375				ACTN3	1.51536	0.416038
			TMEM100	0.199807	0.714027				WBSCR17	2.82867	5.70377				GC	0.0402115	0				ORAOV1P1	2.26586	0.75075				CYP2C18	0.262461	0.0039656
			CCDC3	0.967228	2.46036				PRRX1	0.00394627	0.0326001				DHRS9	0.0681932	0.0083815				WEE2	0.175862	0.0593661				FERMT1	1.82073	0.781488
			PRSS12	3.78292	8.23339				TBX15	0.0676401	0.288655				ZNF259P1	0.0197818	0				KRTAP5-2	0.351665	0.0431201				SLC7A9	0.194461	0.0203443
			CDH12	0.446566	1.05656				TNFAIP8L3	0.100181	0.290843				RP13-735L24.1	0.176323	0.0799781				OR7E145P	1.00196	0.35745				SCNN1G	0.493663	0.0911926
			MAP1LC3C	0.841924	2.09859				RP11-1136G4.2	1.25358	4.20532				RP11-307C19.3	0.0705244	0.00650443				CNDP1	0.0789496	0.025264				CCL20	0.599719	0.0332956
			HS3ST6	0.136574	0.558227				SLC17A1	0	0.094663				CXorf36	0.423829	0.178198				IQGAP2	4.04848	1.93256				CFTR	1.48866	0.375027
			ZNF385D	0.0121933	0.0592861				RP11-625L16.4	0.192896	0.480293				ANGPTL3	0.064059	0.00768545				RP11-708H21.4	0.564499	0.156651				JAG1	16.0445	7.48152
			DSC3	0.402317	0.877398				SSTR3	0.046476	0.122195				LHFPL4	0.0282808	0.00152345				LLNLR-268E12.1	1.28324	0.366078				RNF157-AS1	1.29096	0.472792
			CCDC67	0.191991	0.439059				P2RY1	1.37091	4.09405				MORN5	0.249515	0.0381292				CCDC135	0.639338	0.299639				ANKRD35	0.209873	0.0452824
			AC007563.5	0.6149	1.7083				ADAMTS9-AS1	0.0956972	0.232536				DKFZP434A062	0.113717	0.0514055				RP1-86C11.7	0.77477	0.145619				ART4	0.148478	0.00336854
			MT-TI	4.8998	17.324				GS1-72M22.1	0.0283127	0.117575				RNASE4	0.115291	0.0196749				CTD-2245E15.3	0.781399	0.188162				PPFIA2	0.240867	0.0779926
			TWIST1	0.508731	1.61431				AKAP14	0.0689936	0.32035				SPG20OS	0.839198	0.340082				TRIM74	0.533118	0.212854				CTD-2545H1.2	0.38434	0
			TMPRSS11A	0.0408288	0.225064				LINC00887	0.0991834	0.243217				DPPA2	0.182851	0.0407869				ARHGAP9	0.230803	0.0559709				RP11-867O8.5	0.535619	0
			ATP1A2	0.249361	0.875873				KLHL4	1.71535	3.45784				LRRC74	0.0512389	0				AMDHD1	0.227615	0.0870176				MIR3615	1.53625	0.344651
			TTLL7	1.10604	2.61301				TARDBPP2	0.13184	0.40071				BTBD17	0.105001	0.0106079				HSD3BP4	0.419022	0.0943979				PLXNC1	4.22459	1.78903
			TNC	5.89583	14.7118				RP11-406A9.2	0.708051	1.50539				C7	1.06136	0.282042				NR4A3	0.681667	0.340556				NOTCH4	0.486968	0.192617
			KCNB2	0.115799	0.356343				DRD5	0.0308333	0.146825				ST18	0.0224076	0.00591407				SPEF1	1.32966	0.508222				GRM1	0.091624	0.020106
			VEGFC	0.672978	1.43344				CRABP1	11.2275	25.931				FLJ12825	1.38013	0.623765				SOX30	0.278999	0.0853609				PCDP1	0.975632	0.423788
			ERVFRD-1	0.547192	1.78142				MAP1LC3C	0.519759	1.1483				SOWAHA	0.392315	0.13568				CTD-3116E22.7	0.613892	0.135863				MPDU1	15.5518	6.71984
			GJA5	0.0710508	0.271506				LINC01139	0.30834	0.900307				AC019117.2	0.283597	0.0566833				HERC5	0.233973	0.107021				MFNG	1.01872	0.46664
			CYP2E1	0.0341553	0.0990107				AC156455.1	0.15063	0.340613				CTD-3051D23.1	0.208677	0.0916649				KRT16P3	2.79622	1.00822				TNNC1	10.6802	3.07332
			FOXL2	0.287587	0.776215				CICP16	0.191555	0.512081				NPY5R	0.424588	0.126744				IFITM10	1.05007	0.518269				PLA2G10	1.29606	0.218937
			DLGAP1-AS1	0.272939	0.674474				DDX60	0.367643	0.898882				RP11-352D13.6	0.0443928	0.00168432				MORN3	0.731734	0.324417				RP11-799P8.1	0.945783	0.0879028
			RP11-393M18.5	1.12533	3.20888				RP11-799P8.1	0.0612661	0.374691				C10orf54	1.09092	0.53162				RP11-160N1.10	0.471106	0.148031				KCNK10	0.0624249	0.00116116
			SLC6A15	0.310916	0.908601				SIK1	0.16439	0.336775				PCAT19	0.105336	0.0362809				PROZ	0.397116	0.124729				CXCL16	25.9743	9.47164
			AJ006998.2	0.47514	2.47173				ZFHX4-AS1	0.0322705	0.159696				EHF	0.332504	0.108964				RP11-736N17.8	0.734043	0.0457331				LEFTY1	0.528395	0.122204
			FAM198B	4.11979	10.6286				COL6A3	0.0545188	0.183132				RP11-314N13.3	0.894442	0.333045				TMEM163	1.37713	0.672986				SPRY4	2.24274	1.03916
			MDGA2	0.0388849	0.121613				ATP6V0A4	0.135922	0.277372				ART3	0.118442	0.0188581				FCRLA	0.10087	0.00979223				GPR111	0.0964452	0.00374109
			UNC5C	0.126919	0.289349				PROK2	0.0150209	0.304851				RP11-343B18.2	0.171103	0				AC008132.13	0.0594969	0.0116186				LA16c-380H5.5	1.64979	0.547192
			AC068490.2	0.0607555	0.717696				CRNDE	8.55573	22.0034				AL132772.1	1.1111	0				DNAH8	0.024112	0.00326625				CBS	0.364311	0.123517
			BHLHE22	0.0282024	0.161389				CTD-3006G17.2	0.341302	0.729274				FAM99B	0.40899	0.00682818				RNF112	0.423672	0.162067				ZNF135	0.577108	0.191822
			NMU	8.54215	17.9569				LINC00906	0.0846469	0.235653				CAMK1G	0.383961	0.163972				RP13-122B23.8	0.414842	0.15478				CAMSAP3	23.7533	8.57977
			VAX2	0.165598	0.870399				CHRM3-AS2	0.00426425	0.0651919				IL18R1	0.0740633	0.0155404				RP11-167N4.2	0.658794	0.291788				UNC45B	0.16497	0.00449698
			TRPA1	0.0258812	0.127211				PLCE1-AS1	0.160472	0.381096				PCP4L1	0.282274	0.0948628				RP11-1C8.7	1.28682	0.36782				PDX1-AS1	0.400092	0.0118914
			FAM196A	0.0116405	0.0782998				RSPO2	0.00198383	0.0353133				ADORA2A	0.125094	0.0518253				SLC9C2	0.201431	0.0779725				PROX1-AS1	0.504064	0.108473
			DLK1	4.52331	10.9559				RP11-734K21.5	0.0966123	0.247843				COLCA1	0.112437	0.046144				LINC00846	0.379172	0.114				SOX21	18.7	8.58547
			PAK7	0.255781	0.591694				AC079779.5	0.0427949	0.151078				INMT	0.215039	0.0951359				ESR1	0.0388277	0.012317				C2CD4A	0.267899	0.002825
			RYR2	0.036146	0.166588				ISM2	0.109233	0.249452				KARSP2	0.0846967	0.00584113				STRCP1	0.264544	0.0843059				MYBPHL	1.34161	0.456509
			RP11-384F7.2	0.589735	2.14904				MYH2	0.0345062	0.183855				LRRC9	0.374989	0.154432				MUC12	0.0234747	0.00486318				LINC00607	0.238224	0.05933
			CDKN1A	10.9377	24.0272				C12orf36	0.00809978	0.0530305				RP11-338N10.1	0.248246	0.0881716				EMX1	0.450559	0.150126				TMEM72	0.209217	0.0395911
			PCDH10	0.754592	1.66573				NKAIN3	0.316317	0.926227				RP11-680E19.1	0.0971747	0.0165607				NXF2B	0.127309	0.0344997				CYP2B7P	0.571011	0.17221
			TBX2-AS1	0.0951819	0.572593				FIBIN	0.132298	0.4177				HMGB3P32	0.17534	0				RP11-503N18.3	0.194628	0.0504951				GPR39	2.07656	0.888621
			ADAMTS9-AS1	0.0265648	0.0981093				AC106786.1	0.0703527	0.324751				CTC-497E21.3	1.36572	0.551446				RP4-663N10.1	0.147562	0.0157487				TAC1	0.350937	0.0220504
			CCSER1	0.210231	0.493281				ADRA2A	0.0108252	0.0627542				AP000345.1	0.117487	0.0149066				TCP11X2	0.196054	0.0379973				FAM78A	0.35702	0.171686
			KCNN2	0.830395	1.71834				UNC5B-AS1	0.662542	1.50871				FOXN4	0.0422241	0.00233893				SLC6A19	0.21109	0.0745853				ZMYND15	0.544694	0.156384
			BMP6	0.181454	0.558378				CCL2	0.740298	1.73422				RP11-445F12.1	0.122386	0.0345279				RP3-402G11.25	1.69463	0.840496				GGT1	1.70471	0.740165
			GRHL3	0.253524	0.715576				SEPP1	2.60279	5.39788				AQP10	0.229614	0.0855491				ARMC4	0.321734	0.109454				ALDH3B2	0.342183	0.045533
			CAMK4	0.995528	2.4763				RP11-433M22.2	0.415639	1.08804				AADACP1	0.0501393	0				TULP2	0.210375	0.0681968				OTOP3	0.178525	0
			MGARP	0.529543	1.25191				AC144450.1	0.153718	0.61741				BLOC1S1	0.789322	0.383438				NKX6-3	0.104626	0.00334551				SLC16A10	0.741986	0.223714
			AFAP1L2	0.173662	0.361517				RP11-25H12.1	0.170702	0.514802				LYPD2	0.326024	0.0459018				TMEM31	1.77475	0.701705				CDKN2B	20.6308	6.54728
			CADPS2	1.15771	2.49181				RP11-629O1.2	0.0598269	0.323504				ACTL6B	0.0375649	0				TMEM229B	0.419008	0.177309				BTNL9	0.273923	0.074869
			PLA2G4A	1.86271	3.8659				SCTR	0.236439	0.514857				MLKL	0.0891774	0.0343388				RDH16	0.776829	0.301389				SIRT4	2.00077	0.877032
			LINC01197	0.122267	0.2642				GPR78	0.0338012	0.0882188				AC060834.2	0.176296	0.0591055				SYT5	0.26545	0.0646582				AC012065.7	0.728907	0.198636
			RP11-2N1.2	0.00801156	0.237273				RP11-133F8.2	0.074256	0.395244				AP000344.4	0.497605	0.178035				SMLR1	0.0940222	0.00642467				PLN	2.12281	0.337179
			PPM1E	0.389991	0.931211				ZNF503	0.0138383	0.342586				PRODH	1.01582	0.354071				SLC18A3	0.348022	0.105675				RGS9	1.69834	0.625243
			C2orf54	0.214093	0.770525				JUNB	3.04922	6.95449				GPX2	0.265885	0.0827591				LRTM1	0.419696	0.0758894				TMEM150B	0.333977	0.030843
			MOBP	0.179548	0.374553				RP11-361A23.2	0.0884265	0.863593				RP11-295H24.4	0.527368	0.159897				RP11-196E1.3	0.130813	0.0403831				GPR68	0.356964	0.134606
			H19	1.37954	4.6774				GPR20	0.373737	0.778016				RP11-981P6.1	0.451236	0.209731				GCKR	0.189802	0.04334				SSTR5-AS1	2.45114	0.592608
			SLC1A2	0.0145561	0.0473135				RP11-342I1.2	0.505672	1.06153				RP11-104J23.1	0.0419355	0				CHST8	0.305836	0.109752				GRPR	0.294374	0.0232552
			VSTM2A	0.00566863	0.0461743				ACSM6	0.034563	0.135744				CTA-796E4.3	1.10023	0.0819368				RP11-268J15.5	2.66677	1.22646				ATP2C2	0.381271	0.174264
			TXLNB	0.0101941	0.0674858				PRDM6	0.0807638	0.179556				PLCXD3	0.111246	0.0323098				CEBPA	5.46207	2.52477				RN7SL8P	1.10544	0
			STX11	0.410234	1.03842				RAET1E-AS1	0.180169	0.513008				SOAT2	0.0697864	0.00356442				RP11-381K20.5	1.19716	0.467324				NPPA	0.626453	0.0816749
			SFRP4	0.0573672	0.203745				RP11-57C13.6	0.470168	1.19568				C6orf118	0.80916	0.385354				PTCH2	0.810501	0.391465				CTD-2325A15.5	1.01605	0.109168
			ANO4	0.102007	0.276946				ICAM5	0.0168247	0.0683499				VENTX	0.0824842	0.0188778				OR52K3P	0.691292	0.14751				AP001626.2	0.965199	0.415509
			RP11-166D19.1	0.0252304	0.0783891				RP11-321L2.1	0.0223905	0.164948				RP11-363E6.4	0.290897	0.140203				RP5-902P8.12	0.791492	0.392369				C4orf22	0.14224	0.0189754
			SPRR1B	0	0.406526				GPRC5A	0.476112	0.999679				RP4-610C12.3	0.900361	0.369636				ZNF286A	0.0998594	0.0251343				LAMB3	13.6504	2.39257
			SERINC5	8.85821	19.0406				MYEOV	0.025781	0.101088				RP11-435O5.4	2.41488	0.943649				SAMD3	0.0359724	0.00563513				ZFP42	0.279934	0.033064
			RP11-513G11.2	0.0711775	0.333538				CCDC177	0.146209	0.29349				PRR7-AS1	0.374256	0.182458				AP000439.3	0.279954	0.0111149				HTR1E	0.364972	0.0586209
			RP11-11N5.1	1.5813	3.39682				TACR3	0.0108722	0.0583468				AL117190.1	2.61196	0.227214				CTD-2302E22.5	0.314753	0.0954931				SLC34A3	7.09558	3.2812
			PCDHGA2	0.0200351	0.0704484				RP11-384F7.2	0.50701	1.48275				RP11-315E17.1	0.0347908	0				RP11-188C12.2	0.224455	0.0236639				RP11-420K14.1	0.384421	0.0258014
			RP11-800A3.4	0.20941	0.547319				NCKAP1L	0.0105984	0.0382616				GUCY2C	0.20664	0.0874557				RP11-166P13.4	0.106236	0.037485				FFAR2	0.314662	0.00371091
			RBMS3	0.871404	2.00798				CTD-3035K23.7	0.160616	0.485537				RP11-148O21.2	0.122082	0				APOC1P1	0.363131	0.0791101				TMEM238	3.21334	0.994565
			AC007392.4	0.165741	0.706449				RD3	0.0646974	0.183931				RP11-234G16.5	0.416025	0.102243				RP11-468N14.09	0.545761	0.101524				CPA6	0.310133	0.0628507
			HOXB-AS3	0.0160568	0.134015				ADAM29	0.00406474	0.0367427				SKOR2	0.0665742	0				CXorf36	0.0744399	0.0208742				AP001626.1	0.412781	0.0134785
			PCDH17	3.99095	9.6085				RP11-800A3.4	0.407246	0.880331				HPN-AS1	0.230817	0.0464799				COL16A1	5.28853	2.43451				PRKCDBP	6.9896	2.9222
			IGFBP3	6.23512	12.9521				ISL2	0.0185254	0.113831				MRGPRX3	0.202875	0.0719761				AVP	0.434642	0.0122566				ALPI	0.333195	0
			OLFML2B	4.59075	10.1166				NPW	1.61437	4.53668				DGKK	0.281631	0.10662				ARID3C	0.945481	0.463856				RP3-406A7.7	1.75115	0.387005
			TRIM63	0.0259744	0.124697				LCNL1	0.0457305	0.137419				CD226	0.0418031	0.0146372				IL10RA	0.0895248	0.0350723				ALDH1L1	0.0831466	0.022361
			HCN1	0.0582393	0.166883				OAS1	0.0123855	0.0624047				NPSR1-AS1	0.0196744	0.00102528				PRDM12	0.238908	0.0735873				PCDH19	4.31331	1.44583
			KLF4	1.6872	3.55094				SEMA3D	3.4988	7.88501				REEP6	9.06546	4.1855				CTHRC1	6.31799	2.47238				TNMD	0.417311	0.0617706
			PAX3	0.052002	0.149774				RN7SL493P	0.832325	2.08946				RP11-839G9.1	0.137684	0				ZNF439	0.698487	0.339052				B3GNT3	1.66863	0.734116
			SSTR3	0.006975	0.0522993				GBP1	0.0211419	0.0681963				CHRNA2	0.0175332	0				AL022344.7	0.259743	0.0252921				TNFRSF11A	0.096772	0.0347223
			RP11-241F15.1	0.707124	1.58473				WNT5A-AS1	1.4715	3.30209				LINC00639	0.0685954	0.0215861				KBTBD11-OT1	1.82343	0.87591				SERPIND1	7.19201	1.36433
			KRT7	0.957329	2.98866				IGFALS	0.089024	0.21732				CTD-2318O12.1	3.2796	1.50843				RP4-594I10.3	0.589956	0.270565				GRIK4	0.24075	0.100154
			NHS	3.25905	6.7246				PTP4A2P1	0.101312	0.524643				CTC-462L7.1	1.45336	0.726561				CD8B	0.180218	0.0131345				NCALD	0.975483	0.4511
			LYPD1	0.527528	1.2024				CES5AP1	0.252711	0.583906				AC053503.4	0.199941	0.0591378				AC213203.1	0.314548	0.076272				SAMD3	0.0665319	0.00115526
			PENK	0.0264138	0.102335				HOXB13	1.94649	4.17802				AC092667.2	0.265159	0.104237				RP11-525K10.3	0.137412	0.0355434				GNAS-AS1	0.0990623	0
			RP11-452D2.2	0.149206	0.538893				SLCO1C1	0.0250355	0.0830769				GPR142	0.0466614	0				ZNF488	1.49086	0.727583				PDE11A	3.45598	1.00243
			PRRX1	0.00314103	0.0316563				PCDH19	1.08152	2.2288				MIA2	0.0269262	0				COL28A1	0.354243	0.171932				NR0B1	0.386157	0.0705914
			PPIAP14	0.202937	0.831104				AL035610.1	0.179228	0.480293				AC016735.1	0.519103	0				SULT2A1	0.156749	0.00888424				P2RX1	0.342179	0.107629
			CACNA2D3	0.0320154	0.113963				RP3-483K16.4	0.205732	0.71291				AF213884.2	0.813922	0.287671				BCL2L14	0.346639	0.157696				HCN3	2.78301	1.37378
			ARHGAP36	0	0.0360274				PAX9	0.0752442	0.231594				SLC22A8	0.243741	0.111236				HIST1H2BJ	1.38309	0.47419				PRND	0.699947	0.160479
			MAGEB17	0.21478	0.587007				AC144450.2	0.241629	0.567305				RP11-713N11.6	0.172766	0.0108826				RP4-724E13.2	0.791092	0.303647				PGM5	0.361082	0.115031
			PRKCB	0.0242319	0.06738				TMEM171	0.57848	1.24768				RP11-478J18.2	0.0893296	0.0202041				CCL20	0.082129	0				LINC00574	0.418574	0.133157
			MUC4	0.297647	0.733888				LUM	2.21038	7.71851				CDHR5	0.167529	0.0562705				NPSR1-AS1	0.0333201	0.00227115				UNC93B1	6.33767	2.84114
			LGALS14	0.0233218	0.255639				MYH13	0.0102249	0.0576526				SLC17A9	0.131936	0.0573815				FAM183A	3.79199	1.86991				MYO5BP2	0.507339	0.120516
			NOG	0.046036	0.175737				GNG11	2.05989	4.27571				LRRC2	0.0316349	0.00444285				CASQ1	0.264056	0.0964135				RP11-347E10.1	0.710022	0.0102109
			NNMT	0.123539	0.357384				LINC01305	0.00955391	0.0661019				PKD2L1	0.0240875	0				AC006547.14	1.55041	0.753525				RP3-416H24.1	0.319238	0.0339264
			KCNJ2-AS1	0.236164	0.533383				ERVFRD-1	0.12076	0.320792				GALNT4	0.221595	0.06323				MYL4	5.64503	2.59674				LINC00348	0.284237	0
			TCERG1L	0.397063	0.857845				HPD	0.141745	0.337532				CD22	0.0722343	0.02555				RP11-379B18.1	1.34995	0.316603				RP11-586D19.1	0.198747	0.0421772
			MIAT	0.963449	2.46827				MSC	0.0837008	0.227332				MYL7	4.52732	2.18507				RP11-284F21.11	0.75442	0.131126				FAM155B	0.402131	0.136924
			REN	0.0212279	0.1765				ZEB2-AS1	0	0.0273295				RP11-85B7.2	0.0892418	0.0361479				RP11-472M19.2	0.626851	0.163964				CAPSL	0.635684	0.15525
			CDKN2B	0.261289	0.648113				NALCN	0.000871948	0.0135236				AC074363.1	1.41211	0.298256				CCL25	0.398483	0.0965132				RP11-86H7.7	2.85966	1.28316
			COL3A1	5.61682	16.2118				MAG	0.137099	0.371561				RP11-845C23.3	0.376567	0.118711				SLC25A34	1.57716	0.689898				GPR123-AS1	0.177032	0.0445878
			GABRA2	0.0188401	0.0613206				AC012065.7	0.282746	0.60284				RNASE1	4.36004	1.81815				TNFSF12	1.76421	0.628557				PHLDB2	7.16413	3.30515
			RPH3A	0.004554	0.0288747				ZNF503-AS1	0.0148851	0.0819712				DNAH7	0.346705	0.151058				AC104667.3	0.21364	0.0598856				MTND4P20	0.942569	0.0183539
			MYPN	0.00968642	0.0576755				BCHE	0.379294	0.922956				RP5-965G21.4	0.152096	0.0525915				CTD-2655K5.1	1.76563	0.74921				RP11-1275H24.1	2.3677	0.945873
			MCOLN2	0.0702778	0.222368				RP11-13K12.1	0.0459033	0.110107				NPAP1	0.0739974	0.0326912				RP11-111I12.1	0.156236	0				HLA-DRB1	0.470817	0.101966
			AC078941.1	0.028805	0.112873				ALAS2	0.0151336	0.0985091				RP11-114G22.1	0.0315984	0.00177829				ESR2	0.0711659	0.0317309				ATP4B	2.40864	0.111719
			COL6A3	0.0305558	0.105842				ZG16	0.0668945	0.183852				RP4-694B14.8	1.03673	0.418961				LINC01088	0.242983	0.115901				AC099684.1	0.260025	0.00465251
			CICP16	0.0964547	0.284026				RNF17	0	0.0160079				TPPP2	0.0541429	0.00328018				TTC29	0.290086	0.124912				EPHX4	0.33699	0.091187
			LGR5	0.0800182	0.196787				AC010136.2	0.324626	0.996899				CABP4	0.0195003	0				BAALCOS	0.625008	0.0963898				TMEM176B	16.9194	6.6478
			SV2B	0.0100437	0.0371294				FRK	0.457338	0.937875				RS1	0.0346682	0.00274709				LINC00336	0.0559999	0				CTC-281F24.3	0.40775	0.044094
			COL4A3	0.0532878	0.14302				SPACA6P-AS	0.146634	0.317876				RP3-468B3.2	0.0540103	0.0248392				NME8	0.377458	0.127158				NCAPD2P1	0.122524	0
			RP11-474O21.5	10.0374	21.8533				CSNK1A1P1	0.0432499	0.157146				CLDN5	0.47841	0.18278				OTC	0.130466	0.00556876				RP11-1C8.7	0.645917	0
			NDST3	0.06432	0.133287				LLNLF-187D8.1	0.408573	1.00594				RP11-67L3.5	0.515456	0.15203				CXCL11	0.264651	0.0577577				SLC22A9	0.162509	0
			RP5-884C9.2	0.0735796	0.435795				PPP1R14C	0.116948	0.290968				LINC00643	0.0853911	0.0237223				RP11-35J10.6	0.742373	0.145253				DEGS2	1.51433	0.672299
			NTNG2	0.0875542	0.180675				HMX1	0.34236	0.71606				RP11-747H7.3	0.103152	0.0321972				AC023672.2	0.818337	0.103451				CYSLTR2	0.0968739	0.00296901
			ADCY2	0.108057	0.255386				MISP	0.197993	0.448283				FAM182B	0.0886726	0.0327279				RP11-15E1.5	0.0977146	0.0108619				RP11-468N14.09	0.691434	0.0111379
			SBSPON	0.599509	1.35429				IGFL2	0.119306	0.280591				CTD-2083E4.4	0.247199	0.126289				STRC	0.342353	0.157805				SOX9	8.99142	4.39548
			SNAP25	0.115797	0.24141				SLFN11	0.0041214	0.0299792				GNRH2	0.82647	0.287816				RP11-410N8.3	0.493484	0.0683786				SMPDL3B	8.82422	3.74937
			SEMA3E	1.53081	3.45473				EBF1	0.0261537	0.0815531				GRM1	0.147325	0.0723031				PEX5L	0.285939	0.133404				IQGAP2	5.94433	2.37777
			AC133680.1	0.32344	0.884218				MAFA	0.193412	0.403629				PIK3CG	0.137329	0.0367159				AKR1C1	2.19275	1.01949				C1orf226	1.59549	0.763574
			TMEM45B	0.165663	0.361391				HOXB8	0.0314371	0.159791				RP5-991G20.2	0.460537	0.143903				RP11-23N2.4	1.71504	0.595002				BIK	9.19936	3.87857
			TBX5	0.303411	0.787777				CALML3-AS1	0	0.0137465				HPX	0.521647	0.261861				RP11-108L7.4	2.90695	1.24101				CHRNA2	0.115606	0.00165864
			ATG9B	0.816548	1.76817				LEFTY1	0.025566	0.10826				RP11-677M14.3	0.282887	0.120854				AP001059.7	0.641272	0.109054				TLR5	1.4365	0.509242
			CPA1	0.253202	0.682348				KCNH7	1.86184	4.44798				RP11-396C23.2	0.356373	0.123723				HPN-AS1	0.474497	0.124614				MIXL1	0.277936	0.0595444
			SPANXN1	0.0135744	0.235918										AC213203.1	0.552723	0.240206				ATP2B2	0.0509727	0.0151976				SLC28A2	0.742304	0.144751
			SHISA3	0.299613	0.90112										GPIHBP1	0.0440515	0.00727847				RP11-680E19.2	0.0611874	0				SLC13A5	0.140119	0.0449279
			DUSP27	0.0328781	0.103978										RBM22P2	0.27283	0.0912188				FAM166A	0.937685	0.460471				RP11-9E17.1	0.663712	0.261919
			RP11-284H19.1	0	0.150015										RP11-148O21.6	0.142135	0				RGN	0.10178	0.0206569				ZG16B	0.304866	0.0667791
			RAB6C	0.108089	0.274422										RP11-108M9.2	0.593838	0.275412				DPPA2	0.169817	0.0302683				XIRP1	0.103303	0.0150843
			MARCH11	1.17047	2.39229										AC007403.3	0.404848	0.0554332				RP5-1063M23.2	0.0971076	0.0163915				PRSS3P2	48.1976	8.04491
			CTD-2281M20.1	0.00675731	0.0663827										RP11-203M5.8	0.939077	0.328715				LL22NC03-24A12.9	0.195597	0.00754159				AC023672.2	1.41723	0.0205535
			ALX3	0.20497	0.494111										C1orf158	0.148502	0.0442764				CCDC42B	0.766565	0.345752				TMEM180	1.17968	0.538383
			RP11-223A3.1	0.177491	0.564645										MS4A8	0.0245698	0				PAK3	1.06871	0.447046				FLVCR1-AS1	0.362956	0.149668
			RP11-480G7.1	1.03201	2.0968										CTD-2531D15.5	0.876627	0.384911				SLC28A1	0.066754	0.00710674				RP11-104J23.1	0.256844	0.00507146
			AGTR1	0.182925	0.396542										ANO1	0.367087	0.181356				FTLP14	1.90194	0.733668				EPHX3	2.29593	0.649701
			GPR158	0.0244589	0.0677223										MIR940	0.790902	0.396331				LSAMP	5.03173	2.28478				MICALCL	0.710108	0.283034
			RP11-11N5.3	0.540705	1.32004										RP11-396B14.2	0.15048	0.0153904				AADACL4	0.135647	0.00963408				DOK6	1.22894	0.289539
			LMOD2	0.0616281	0.250313										RP11-723G8.1	0.120437	0				TRPC5OS	0.177391	0.0307703				C3orf80	0.243693	0.0144186
			MYLK3	0.455603	1.03448										RP11-680B3.2	1.13224	0.466498				CYP2E1	0.26201	0.129138				TNFRSF12A	31.5411	14.3578
			LINC00310	0.0147888	0.0964706										CDH10	27.6746	13.0328				CTB-171A8.1	0.215095	0.0452321				MMP1	0.720296	0.0779757
			COL1A2	4.62173	10.1166										TMEM31	0.558678	0.210147				CYP2W1	1.65081	0.802652				MPV17L	0.275154	0.0958638
			ERVMER61-1	0.0503786	0.197869										RP11-503N18.1	0.0230771	0				XG	0.0660416	0.00927266				MCHR1	0.209145	0.0271585
			RP11-1136G4.2	0.2133	0.73874										DUOXA2	0.0608872	0.0103496				RP11-242J7.1	0.198801	0.0208829				AC005355.2	0.456728	0.0854638
			PRR16	0.0889555	0.26387										TMEM213	0.0498246	0.0134068				CRYBB1	0.807574	0.239883				GALNT3	10.9377	5.1803
			HIST1H3H	0.252026	0.589995										TLR10	0.0773767	0.0193494				SERPINB13	0.320473	0.0781523				CACNG7	0.54728	0.114539
			PEX5L	0.0596285	0.131128										RP11-274H2.5	0.236717	0.0997539				HAO2	0.132481	0.0164251				TMPRSS11E	0.102795	0
			MYLPF	0.301234	0.991135										NGF	1.99927	0.866195				KRTDAP	1.81126	0.748315				CCDC87	0.20862	0.0473886
			AC003088.1	0.38771	1.47464										IL36G	0.0479662	0				BOLL	0.0502773	0.00403066				RP11-470L19.2	1.75511	0.459453
			RP11-442N1.2	0	0.151324										RP11-303E16.8	0.424488	0.133029				AC104809.3	0.136934	0.0381042				RP11-428K3.1	0.420763	0.156558
			CEND1	0.0860051	0.29493										SKINTL	0.264324	0.118985				SLC22A18AS	0.626297	0.251866				UGT2B10	0.141169	0
			GATA2	0.227155	0.497811										RNA5SP301	1.01023	0.0602121				KLK14	0.94156	0.353164				RP11-166P13.4	0.141117	0.0359827
			IRX5	0.454947	0.934214										KIAA0087	0.0508481	0.0094284				KRT87P	0.190484	0.0141956				GABRB1	1.28421	0.320226
			ZMAT4	0.109746	0.234348										RP11-626E13.1	0.121758	0				MICB	0.339847	0.137019				STAP2	14.2329	6.63896
			RP11-417L14.1	0.201663	0.566407										SFTA2	0.209082	0.0138547				HS6ST3	1.11052	0.551652				SYT8	0.357881	0.0559069
			APCDD1L	0.0411188	0.149711										RBM46	0.0877678	0.0247604				COL20A1	0.0404982	0.011023				CALML3-AS1	0.131658	0.0148289
			AQP4-AS1	0.132888	0.290149										ASB9	0.356872	0.162963				ACTC1	12.6481	4.70535				GALNT8	0.144563	0.0637863
			VIT	0.0311825	0.125812										SMYD1	0.132451	0.0274224				RP11-135A1.2	0.883533	0.240108				RP11-734I18.1	1.02632	0.211038
			FNBP1P1	0.0770229	0.285511										FAM151A	0.166432	0.0306265				RP11-152K4.2	0.532774	0.0430796				RP11-799D4.4	0.484242	0.213009
			GRM7	0.0138563	0.0440581										NME9	0.262294	0.122563				ADORA2A-AS1	0.293096	0.119413				RP11-568A7.1	1.57743	0.029868
			SLC2A1-AS1	0.106737	0.223924										MEGF10	0.652492	0.2703				CYP2B6	0.0428851	0.00211392				KCNK13	0.192191	0.00696414
			GPR85	0.0454231	0.106714										BATF2	0.0784143	0.0234932				RP11-384F7.2	4.49289	1.73263				B3GNT8	2.54678	0.854246
			TMEM176A	0.12905	0.271744										LRRC31	0.0253661	0				TMEM114	0.208557	0.0246724				TAP1	1.4496	0.662667
			TYRP1	0.00482698	0.0443639										RP1-261D10.2	0.218657	0.0474947				RP11-416N2.4	0.873867	0.338754				RIIAD1	0.23306	0.0339488
			ISLR	0.0777851	0.204988										RP11-485G7.5	0.447745	0.21751				KHDC3L	0.516888	0.112592				RDH5	0.871397	0.353091
			RP11-433M22.2	0.525288	1.24595										CLEC14A	0.206983	0.0776792				LSMEM1	0.742964	0.333391				ENPP7P11	1.58817	0.534439
			RP3-483K16.4	0.106153	0.474878										IFIT3	0.352756	0.166129				MOB1B	18.1429	8.20922				LINC00599	0.145333	0.0159077
			HOXB8	0.0126284	0.11009										LGR6	0.0517998	0.0142613				RP11-532M24.1	0.736856	0.330462				RP11-363E7.4	2.07789	0.896383
			MTND1P23	0.152415	1.00131										RP11-30P6.6	0.0586713	0.00323058				RNASE4	0.270741	0.0678315				CAMK2N2	0.789255	0.161617
			ISLR2	0.0250023	0.0625321										PAH	0.0335995	0.00719657				RP3-500L14.2	0.877952	0.414274				ADPRH	0.719179	0.356333
			AC012065.7	0.171522	0.416521										AC010729.2	0.16321	0.0448255				C8G	0.596801	0.242395				AQP11	1.19728	0.553334
			RP11-133F8.2	0.104254	0.424175										RP13-890H12.2	0.205718	0.08209				NT5E	3.78897	1.41265				CTSH	16.234	7.60401
			MME	0.0805445	0.2623										GPR83	0.0426338	0.00753465				HAVCR1P1	0.387014	0.109911				RP11-469A15.2	0.838666	0.0349248
			ATP1A3	0.0280934	0.079087										RP11-451M19.3	0.206805	0.0873407				FGF19	0.0985386	0.0127963				NPFFR2	0.226582	0.0116316
			MICALCL	0.0700196	0.160233										RP1-197B17.3	0.122394	0.0588418				NOV	0.212198	0.0641398				NPAP1	0.0923457	0.0257661
			CTD-2306M5.1	0.484046	1.00943										AGXT	0.0818986	0.0285213				AC010729.2	0.259633	0.079945				ZNF385B	0.577186	0.163303
			HOXA5	0.311014	0.76695										FLT1	2.20208	0.924134				S100A10	187.419	91.8782				RIPK3	0.521522	0.128326
			RP11-710C12.1	0.0113617	0.0564927										C14orf182	0.0278921	0.00719278				SMYD1	0.321314	0.0654447				RAB19	0.658084	0.162504
			ENDOU	0.0117708	0.0790788										PZP	0.0531649	0.0129699				CTD-2227E11.1	4.67111	2.04543				PCDHGC4	0.869023	0.378311
			AGAP2	0.0397577	0.100736										TRBC2	0.376115	0.0839799				SOX17	0.200578	0.0745582				MSR1	0.0501563	0.00122745
			RP11-141J13.5	0	0.0567639										LINC00599	0.0477216	0.00870563				TBC1D26	0.192325	0.0736158				ENO4	0.382428	0.166312
			GPIHBP1	0.00619044	0.0450976										BLNK	0.299094	0.14448				TCF24	0.611586	0.11894				MSL3P1	1.82397	0.345457
			CYP2T2P	0.365401	0.737934										ADORA2A-AS1	0.200654	0.0872406				CCDC60	0.302808	0.137827				VRTN	0.113236	0.00517156
			C1QL4	0.086556	0.227125										ANKRD36BP2	0.0429352	0.0163581				DUTP6	0.962287	0.259598				PRLHR	0.119131	0.00910868
			ANKRD22	0.0136239	0.098292										POU5F1B	0.101176	0.0457071				AC007796.1	0.771617	0.163914				FMN2	0.298217	0.132008
			MYH2	0.00214601	0.0314087										GALR2	0.273959	0.0990356				CTA-796E4.3	1.13555	0.0832778				C10orf54	4.42812	1.71987
			RP11-121A8.1	0.0251581	0.119215										RP11-381K20.2	0.062511	0				ANKRD20A1	0.0359774	0.00227077				BCL6B	0.413223	0.106088
			HOXC5	0.0632317	0.245238										MAPK15	18.8557	8.64499				RP11-343B18.2	0.16423	0				BMP6	0.26643	0.0554108
			NKX2-5	0.326037	0.750395										HHIP	0.0417549	0.0183085				ANKK1	0.265821	0.0840702				KCNC1	0.221967	0.0596395
			RP11-680B3.2	0.0161764	0.121762										GPAT2	0.0571312	0.0232537				RP11-552E20.4	0.908123	0.183885				CACNG4	11.761	3.94683
			FMN1	0.0319504	0.066759										SULT1B1	0.430257	0.204556				FAM95B1	0.0198733	0.000957572				TSPAN7	3.12113	1.30012
			SGCD	0.00334266	0.0161103										HCG27	0.213503	0.089486				LRTM2	0.109633	0.0213002				GPX2	0.405642	0.0770804
			ABCG2	0.0265058	0.0813745										RP11-49C9.2	0.127526	0.0384644				RP11-77K12.5	1.1549	0.521479				PLEKHF1	1.10853	0.471486
			EBF1	0.0220442	0.07362										TRIM67	0.0411725	0.0164711				RP11-195B21.3	0.167372	0.0134978				RP1-95L4.4	0.685624	0.212657
			FAM78B	0.0454766	0.10502										CRABP1	4.89568	2.38593				AC005324.6	0.121328	0.0146922				ANKRD53	1.14813	0.338049
			LRRC53	0.00184154	0.033762										KISS1	0.253637	0.0499071				CLEC2A	0.281205	0.0598079				RP1-182D15.2	0.697622	0.115461
			RP11-321L2.1	0.0264498	0.1573										RP11-736N17.8	0.168089	0				TMIE	0.275576	0.106701				TRIM63	0.450219	0.13509
			MIR145	0.00708424	0.0684328										RN7SL811P	1.26108	0.495229				RN7SL558P	0.348603	0				DCC	0.507857	0.12419
			MT2A	1.93989	3.94915										OIT3	0.44267	0.169598				OTX2	0.128234	0.0367719				TCERG1L	0.0949585	0.0170087
			DDR2	0.16255	0.517796										RP11-179K3.2	0.0933206	0.0305895				TRAV8-5	0.565237	0.116445				OVOL2	1.35242	0.444932
			RP11-8P11.3	0.461156	0.947676										SIGLEC10	0.212127	0.0983687				KIAA1244	4.32767	2.12544				RP11-384L8.1	1.44867	0.697221
			ENO1P2	0.126071	0.438804										PDZK1	0.33088	0.14193				SFTA2	0.261282	0.0116778				GRM8	0.31333	0.110806
			TRGV5	0.079259	0.280612										RP11-567M16.3	0.0605665	0				MIA2	0.0292118	0				NEGR1	0.603515	0.204774
			CDH16	0.00236884	0.0487764										CTD-2012J19.2	0.794823	0				CTD-2331H12.7	1.29962	0.508296				IL12A	0.358483	0.0494713
			PAX5	0.00193482	0.0182514										LA16c-312E8.2	0.633583	0.14939				TCP10L	0.576119	0.235113				CTD-2540B15.7	0.84363	0.0198938
			SPANXN2	0.0320704	0.255871										RASA4B	0.0574072	0.0209434				SLC7A11-AS1	0.0616103	0.00754522				LHFPL3	0.124651	0
			RP1-244F24.1	0.0093425	0.123133										ZNF630-AS1	0.457083	0.0608185				FAM135B	0.46403	0.203473				RP11-314B1.2	0.157215	0.0255216
			RP11-463J10.3	1.71073	3.7056										GPR143P	1.19528	0.247747				MYH11	0.484703	0.241517				ECSCR	1.00595	0.331513
			RP11-479G22.8	0.492572	1.03785										RP4-710M16.2	0.336319	0.0794352				RP11-473M20.5	0.79702	0.353338				RP11-1275H24.3	3.66033	1.70643
			FGF5	0.0149694	0.0499169										LGSN	0.0423792	0.0127255				ANKRD20A4	0.0384214	0.00178922				CBLN2	0.686791	0.195032
			AC073869.1	0.131788	0.477632										RP13-122B23.8	0.153752	0.0510855				AL132772.1	1.85361	0.0896598				RP11-119D9.1	0.280077	0.0995294
			TBX5-AS1	0.0154295	0.0627195										CCDC125	0.0611922	0.0302297				PRR15	24.0742	11.9996				CPNE4	1.15307	0.340314
			ASB4	0.00954585	0.0384384										RP11-7F17.3	0.0612269	0.0116268				RP11-736N17.10	0.73365	0.247288				DUSP6	1.1535	0.565064
			ABCB11	0.00488531	0.0325754										CTB-176F20.3	0.244871	0.0973403				RP11-214C8.2	0.144912	0.0527967				CDH3	36.995	16.7354
			GFRA2	0.0872737	0.228664										TRPV1	0.0407378	0.00925172				RP11-116O18.1	0.183302	0.0500722				ENHO	0.530183	0.123019
			PRR5-ARHGAP8	0.0505814	0.123399										AGGF1P3	0.186813	0.0465032				SYP	3.24365	1.26566				DNAH12	0.163039	0.0358898
			ANKRD53	0.499812	1.08958										RP11-692C24.2	0.588533	0.223267				MIR5189	1.37165	0.0665512				MDGA1	0.452755	0.188241
			RP11-173M1.5	0.410399	0.837442										OR7E145P	0.0587257	0				ACTA1	0.829862	0.234166				MOGAT2	0.129172	0.0111869
			GFRA3	1.5715	3.85382										LCN15	0.0511452	0.00785929				CTC-281F24.3	0.866072	0.441599				TLR2	0.818289	0.404178
			PPP1R14C	0.14023	0.339231										C4orf22	0.0678886	0.0210095				GFRA1	2.70603	1.30906				NAALADL2	0.42877	0.196422
			ZPLD1	0.00307349	0.0366752										LA16c-429E7.1	0.696392	0.0700187				VWA3B	0.314779	0.128522				RP11-85G21.3	1.03857	0.172974
															RP3-466P17.1	0.351896	0.154381				HULC	1.10737	0.223534				DKFZP434L187	0.177831	0.0675412
															KB-1836B5.4	0.851309	0.355326				RP11-766F14.2	0.0253095	0.00320023				RP11-1151B14.4	0.511073	0.164983
															AC012501.2	0.0710482	0				GDF7	0.344921	0.126367				SOWAHD	0.272879	0.0675684
															RP11-134K13.4	0.403853	0.120367				GAPDHP33	0.276099	0.0637923				ANK1	0.212493	0.0987318
															RP11-231P20.2	0.151106	0.0691431				RP4-565E6.1	0.0845737	0.0415584				ITGB7	0.130469	0.0243337
															CTD-2015G9.2	0.127472	0.0404945				APOL3	0.0346084	0.00735051				CDK5R2	3.29676	0.851583
															NCAN	0.0323568	0.0092548				CDKL5	7.47779	2.73384				RP11-873E20.1	0.375097	0.0389742
															RP11-315O6.1	0.569024	0.245139				AC000403.4	0.243877	0.104884				SSTR3	2.63765	1.27097
															CATSPER3	0.174574	0.0603004				RP11-93B14.9	0.562096	0.240321				TCF24	0.312569	0.0217093
															RP11-1143G9.2	0.288298	0.0823828				C15orf26	0.175302	0.040321				RP11-420A23.1	0.932916	0.429269
															HULC	0.343813	0.044924				BMP8A	0.246619	0.0941584				RP11-30P6.6	0.282392	0.0063468
															MT-TD	13.4698	5.22791				C3orf35	0.702435	0.317461				PKP3	4.08009	1.58003
															RP11-63N3.1	0.24928	0.0245641				AC007879.2	0.228259	0.0292873				PI3	1.35522	0.0166184
															ZSCAN10	0.0508257	0.0126053				RP11-373D23.3	1.28437	0.287084				ZNF860	0.648735	0.193199
															GXYLT1P6	0.0622877	0				PZP	0.043778	0.0079409				MGC50722	0.932867	0.390987
															CTB-60E11.9	0.263086	0.0498661				SLC15A2	2.91	1.24701				RP11-362F19.1	0.186465	0.0563563
															OR5BH1P	0.0733372	0				SLC14A2	3.14854	1.49978				DLGAP3	0.474287	0.178496
															RP11-770G2.5	0.25296	0.0578178				RP11-30P6.6	0.0368832	0				SUSD5	0.273548	0.10877
															CACNA1A	0.0416601	0.0166978				RP11-307C18.1	1.27162	0.441609				FAM151A	0.321812	0.0264226
															CLDN16	0.0615094	0.0178354				TPO	0.0360371	0.00744952				KRT19	324.466	148.188
															RP11-579D7.4	0.878497	0.403149				DOK6	0.58959	0.219206				SLC4A4	3.4551	0.89473
															SLC23A1	0.223643	0.106769				RP11-390M11.1	0.0731384	0				RP11-529E10.6	1.46885	0.520249
															RP5-1074L1.4	1.88504	0.925645				UNC45B	0.0818586	0.0131032				AKR1C1	1.16067	0.438742
															RP11-490B18.5	0.312791	0.0735369				RP11-369K16.1	0.128365	0.0124492				IGFALS	5.01808	2.31909
															AC093390.1	0.0435163	0.00709519				C1QL1	20.6413	8.4759				PPP1R16B	0.104758	0.0242839
															RP11-844P9.2	0.0820488	0.0390306				HOXD1	0.420296	0.190902				GEMIN8P4	1.67407	0.814096
															TMIE	0.128064	0.0406252				RP11-286N22.10	0.711674	0.145777				OTC	0.154139	0
															SNX25P1	0.335525	0.0975852				FFAR4	0.0363884	0.00198753				HOPX	0.780285	0.320934
															RP11-368I23.3	0.436153	0.0612711				CTD-2547L24.3	0.295299	0.126091				FOXE1	6.79604	1.66866
															ENPP7	0.0164092	0				RP11-161M6.5	0.260115	0.0451154				PALM3	2.13443	0.963844
															CD93	2.87779	1.14557				TDO2	0.948052	0.272876				CA7	0.374464	0.0293957
															LA16c-395F10.1	0.539928	0.098065				PDZK1	0.681733	0.302992				GHR	2.72726	1.32327
															FSD1L	1.99025	0.89787				RP11-49C9.2	0.223091	0.0803248				RP11-231E6.1	0.401945	0.0875934
															CLVS1	0.068591	0.0289993				SPP1	3.1585	1.02528				LRRIQ1	0.372021	0.167722
															RP11-343J3.2	0.139811	0				GPR6	0.390991	0.00453804				GDF7	0.957	0.263583
															RP11-506K6.4	0.258671	0.116377				CTD-2531D15.4	0.477427	0.0480053				CCDC108	0.0749667	0.0230472
															CCRL2	0.0359143	0.00265222				PLN	1.7465	0.543062				NEUROG3	0.367727	0.0140414
															EVA1C	0.0464695	0.0131498				RP11-713P17.5	0.33048	0.0147032				CD93	1.30063	0.312948
															LL22NC03-24A12.9	0.0657985	0				TRPC4	1.23786	0.585676				RPL13P5	1.08813	0.531129
															ZNF37A	0.301911	0.12687				ITGAL	0.0501902	0.0124463				CCT8P1	0.540501	0.19816
															RBMXP4	0.200586	0.0596539				LHFPL4	0.0584014	0.0168112				MYB	0.157227	0.0601743
															SIX2	7.51411	3.56374				RP11-21B21.4	1.40583	0.637054				HAPLN1	0.268042	0.0709665
															Metazoa_SRP	0.216233	0				MIR4639	2.6364	0.12792				TMIE	0.249955	0.0544448
															BCHE	1.26923	0.568594				EPX	0.412863	0.20509				RP11-195E2.1	1.21162	0.401365
															RP11-675F6.3	0.940854	0.389389				MYCT1	0.216921	0.0750436				RP5-1024N4.4	0.219797	0.0153415
															RP11-26J3.1	0.0907954	0.0242481				ASTL	1.28987	0.525292				ARMC3	0.269518	0.079755
															RP11-700F16.3	0.756813	0.248657				ADORA2A	0.144463	0.0668452				ARHGEF15	0.200554	0.0711426
															RP11-506H21.5	1.12172	0.563144				CPA4	4.07476	1.68774				C22orf24	0.712408	0.32599
															RP11-480I12.4	0.086145	0.026963				CTD-2313J23.1	0.0539421	0.0113987				RNF180	0.944704	0.449876
															CTC-559E9.13	0.116905	0				SH3RF3-AS1	0.381876	0.142231				FOXQ1	2.83654	0.977388
															AC018641.7	0.258659	0.0645862				REN	46.1732	19.3799				ZNF804B	0.103856	0.00548167
															SPATA4	0.180081	0.086505				CALB2	7.46172	3.45135				ROBO4	0.171387	0.0463693
															LINC00870	0.056553	0.005252				PRLR	0.343046	0.131991				RNASE1	10.8632	3.34595
															RP11-170N16.3	0.230481	0.0906168				HYDIN2	0.0208247	0.00546888				DCLK3	0.0998986	0.0186684
															AK4P1	0.306203	0.0826892				RP4-710M16.2	0.49329	0.131607				ASB2	0.127183	0.0324096
															AC017104.6	0.307203	0.130207				NPY5R	1.35321	0.471523				CELA3A	0.315304	0.00795108
															AQP4-AS1	0.0664688	0.0237391				SLC18A2	1.11844	0.461231				PIK3CG	0.0794368	0.00403444
															RP11-262I2.2	0.728972	0.324134				ZNF259P1	0.0280069	0.00163746				SALL1	0.466373	0.229622
															RP13-895J2.3	0.173087	0.0708905				RP4-785G19.2	0.323123	0.0527007				AC159540.1	1.91357	0.874633
															UBQLNL	0.103995	0.0267259				RP11-356K23.1	0.454731	0.0539861				AL022344.7	0.471264	0.0499732
															PIGB	1.44572	0.64803				RP1-34H18.1	0.236133	0.0323608				SPOCK3	12.6113	5.77032
															BCRP8	0.920335	0.259578				ST3GAL6-AS1	1.2746	0.618327				AP001604.3	0.112104	0
															RP11-148O21.4	0.176987	0.0175985				AC016735.1	0.462283	0				RELL2	1.27944	0.61496
															RP11-435J9.2	0.179444	0.0682643				AP001615.9	0.500686	0.128051				FAM57B	0.280203	0.0950579
															RBFOX3	0.0557538	0.028945				CTD-3195I5.5	3.03867	1.50167				GLT1D1	0.0565642	0
															RP11-500G22.4	1.79459	0.743938				BMP3	5.785	2.89088				DOCK10	0.12461	0.0260365
															RP11-158H5.8	0.155552	0.0654004				SPG20OS	0.674079	0.286254				AGR3	26.2943	6.61294
															AC096574.5	0.217188	0.103919				ZNF630-AS1	0.336971	0.0203259				CCDC135	0.372154	0.146975
															AP000640.10	0.327175	0.11532				CELF3	2.47706	1.10339				PPP1R14A	11.3542	5.39484
															ABCC12	0.0196278	0.00346171				RP11-626E13.1	0.225091	0.0142823				CXCL17	0.972237	0.23879
															IMPDH1P10	0.0989372	0.0124171				SLC5A9	0.207328	0.0942236				IGFBP7	35.2215	14.6531
															HAPLN2	0.127488	0.0357614				DCLK3	0.116012	0.0426996				RP11-22L13.1	0.13159	0.0269797
															XBP1P1	0.292366	0.0788506				CTD-2165H16.3	0.10639	0.00586309				RASSF9	3.26275	1.57754
															KB-1460A1.5	0.565033	0.273353				RP11-156K13.1	1.25447	0.549819				LAMP5	0.269024	0.0517473
															PRR4	0.186462	0.0828888				MORN5	1.01431	0.429529				XG	0.123524	0.00696501
															CTD-2132N18.4	1.10127	0.497414				ARSFP1	0.707239	0.185214				DRD1	0.0968387	0.00983566
															CNPY1	0.0811422	0.0166658				SLC7A11	3.64367	1.05578				ZNF69	3.03297	1.37375
															PSAPL1	0.715458	0.311451				MAL	0.54598	0.126526				RP11-760H22.2	2.59081	1.0253
															CTD-2517M22.16	0.649975	0.211067				RP11-88H9.2	0.041522	0.00211333				ORM2	0.536482	0.0547778
															TAS2R4	0.369722	0.146617				MAPK15	31.5751	14.1218				ERICH4	0.750575	0.0594138
															RP11-1105G2.3	0.210373	0.060616				RP11-428O18.6	0.332488	0.117079				DPP10-AS1	3.08496	1.54716
															RP11-148O21.3	0.24116	0.0186631				KRT23	0.140916	0.0231223				DYSF	0.28761	0.129662
															HLA-J	0.199946	0.0858585				SERPINA10	0.111095	0.0439618				ABCA13	0.053747	0.018208
															KB-1507C5.4	0.396492	0.129032				ADH1C	0.145044	0.0384147				TIMD4	0.146652	0
															NUTM2F	0.0508374	0.00690826				RP13-941N14.1	0.904565	0.398591				CTD-2600O9.1	0.736675	0.272157
															CTC-265N9.1	0.114249	0.0158992				CNTD2	0.250684	0.0707254				PHLDA2	6.37453	1.66591
															A2MP1	0.0233707	0.00174328				RP1-140K8.5	0.207555	0.0679809				HPN-AS1	0.435707	0.0628863
															PROZ	0.239168	0.0960758				RP11-383J24.1	0.312373	0				GRM7	0.0868816	0.0222627
															CMTM5	0.0365259	0.00282381				RP11-342M3.2	0.14812	0				RP11-723G8.1	0.31712	0
															ZMYND10	0.492312	0.23432				IL32	1.58703	0.591019				KCNA3	0.133632	0.0129281
															LOC100421166	0.0674465	0				PAX5	0.0353623	0.00795085				IL13RA2	0.336501	0.0413096
															SCN4A	0.0255965	0.00683903				RP11-801F7.1	0.91506	0.272564				PRIMA1	0.208903	0.0618754
															DLG5-AS1	1.94509	0.925323				CTB-75G16.3	0.711271	0.211157				RASGRF1	0.0524943	0.00316008
															LINC01370	0.0819913	0				KCNE3	5.62204	2.62147				DOK3	0.662865	0.166576
															RP11-348N5.7	0.475882	0.229107				GPR17	0.117549	0.0336434				GYLTL1B	3.58339	1.52397
															RP11-968O1.5	0.694241	0.234461				CPA5	0.128071	0.0281667				XAGE2B	0.662766	0.0542283
															ARL13A	0.134342	0.0315963				LKAAEAR1	0.645755	0.201581				ZDHHC22	0.0955667	0.0111976
															RN7SL417P	0.206134	0				NEURL3	0.0679173	0.0133397				HULC	1.23852	0.133194
															ROPN1L	0.299903	0.133457				EPO	0.15344	0.0301797				LRRC26	1.15726	0.368067
															OTOP3	0.026309	0				RP11-46J23.1	0.547434	0.217175				CTC-510F12.6	1.41259	0.639691
															ADAM1B	0.183915	0.0790981				IFNE	0.354256	0.147891				RP4-710M16.2	0.615777	0.0530454
															TFF1	0.768431	0.275396				RP11-465B22.8	3.29841	1.22782				RGCC	0.88433	0.2839
															RPL4P3	0.0445851	0				RP1-56K13.5	0.258987	0.015927				RP1-153P14.8	0.645959	0.0362463
															CAPN3	0.0481127	0.0157307				PPP1R42	0.196694	0.0723676				IL31RA	0.0913175	0.0098658
															PRAP1	0.319666	0.138019				RP11-70P17.1	0.78402	0.244437				CCL4	0.172698	0.0181518
															SNTG2	0.0409701	0.0109919				ASIC2	0.0986036	0.0352036				RP11-410N8.3	1.05073	0.191603
															MLN	0.807633	0.329514				LHFPL3-AS1	0.0275442	0				MKRN2OS	0.95897	0.416985
															LINC00348	0.407463	0.132839				RP11-461L13.3	0.455372	0.0640111				RP11-643A5.2	0.138634	0
															RP11-16E12.1	0.172826	0.0567221				GLP1R	2.34768	0.967023				ENTPD3	0.3308	0.0823283
															RP11-693N9.2	0.150944	0.0587179				LINC00612	0.329045	0.14952				KIAA2022	0.214726	0.0592395
															IGSF10	0.160749	3.35668				TFAMP1	0.653177	0.250009				NEUROD4	0.139418	0.00734963
															FGF13	4.57935	14.6832				AC018463.4	0.173536	0.0170733				LINC01370	0.287666	0
															MGAT4C	0.074626	2.84785				MT1G	0.301702	0.0117687				AC213203.1	0.756239	0.249121
															OPCML	0.33923	12.8764				HPX	0.297656	0.14342				HLF	0.139692	0.0458739
															LAMA2	0.329803	5.96914				ALOX15B	0.279193	0.0705134				LAMP3	0.50703	0.20032
															BNC1	2.30344	23.308				AC006014.8	0.587965	0.294307				AC078993.1	1.82185	0
															MRC2	4.24928	28.1468				LMO1	0.230827	0.0688408				CLEC14A	0.168123	0.0261115
															COLGALT2	1.5811	11.6617				Y_RNA	7.72862	2.06201				MIR296	0.650605	0.0591366
															LURAP1L	3.97721	28.2235				CTB-186H2.3	0.103698	0.0351809				GDPD2	0.223321	0.0558918
															FOXP2	0.731567	10.8358				CTD-2540B15.11	0.55392	0.112918				FLT1	1.95645	0.590484
															WT1	0.0855575	5.2415				CRYGD	0.126621	0				ISL1	7.70136	3.38719
															MAMDC2	1.6244	16.3186				LRRC15	0.061801	0.0125737				XIRP2	0.0168355	0
															MEIS2	12.9506	34.992				RP11-855O10.3	0.15963	0				RP11-532F12.5	1.62008	0.64306
															DCBLD1	9.25053	46.7849				MAP3K7CL	0.538135	0.247341				LRRTM1	0.750932	0.337451
															DES	0.131311	3.21715				VSTM2A	0.149663	0.0673241				CRTAC1	0.504718	0.188935
															BOC	1.21646	4.87229				SLC2A14	0.235414	0.107721				CCNI2	0.169489	0.0547364
															TNC	1.44223	34.3919				FSD1L	2.25507	0.980665				SHBG	0.516551	0.212823
															SHANK1	0.053063	1.62787				RP11-115D19.2	0.235107	0.0353554				GRAMD2	0.218564	0.0929707
															PTGFRN	16.5173	34.9549				RP11-86H7.6	0.113809	0.0194084				OR7E14P	2.62331	0.739198
															CPNE7	0.0509837	2.39941				RP4-564M11.2	0.604232	0.143765				RHOH	0.0674139	0.00267961
															CNTNAP2	2.87524	20.4407				LINC00184	0.127272	0.0252464				NIM1K	0.124156	0.0284909
															SPTBN2	4.73213	13.8112				LINC00222	0.0510088	0.00510295				GRM4	0.122904	0.0415388
															MAP2	5.4271	49.3937				FGF23	0.136577	0.0531994				ZNF488	1.63437	0.718469
															PCDHGC3	0.0119445	1.86912				CD44	1.84029	0.918738				TFF2	3.27181	0.669716
															CAT	0.00970866	9.31299				HNF4A-AS1	0.133437	0				KB-1732A1.1	0.355623	0.145366
															PALLD	13.444	44.8069				HSPA7	0.198596	0.00393713				LRFN2	0.255348	0.0854183
															BVES	1.22353	6.77058				KLKB1	0.189164	0.0697151				GPC5-AS1	0.353455	0
															TMTC2	3.86394	22.8289				RP11-903H12.3	0.336304	0.110955				CD74	13.7848	4.63603
															MT-TM	7.75789	756.736				RP11-867G2.8	0.201305	0.0427277				IFNE	0.416838	0.115889
															COL1A1	23.3437	264.631				TLX2	0.112698	0.0388189				ITPR2	1.24759	0.519605
															TSHZ1	2.45494	7.06185				AC006129.4	0.121691	0.0287154				IFIT3	1.68624	0.718153
															TPBG	8.59097	27.568				RP11-982M15.6	0.384995	0.0951877				DKK1	2.23158	0.741749
															CADM1	38.6329	130.14				TDH	0.381996	0.160322				SERINC2	28.337	10.0743
															RPS4Y1	0.136321	34.6269				GPR179	0.0841439	0.0406025				LY75	0.167409	0.060975
															CFH	0.0653018	1.64713				RP11-517P14.7	0.27639	0.0960366				RP11-351J23.1	0.314422	0.0926937
															ELAVL2	0.804867	15.32				RP11-288G11.3	1.09676	0.459679				FAM155A	0.906294	0.387059
															NFIA	0.279599	2.35054				GALR3	0.32484	0.100445				AC012501.3	0.375278	0.0953498
															CFI	0.0551272	3.58015				RP11-318M2.3	0.48053	0.0961745				VAV3	0.623026	0.270031
															MALT1	7.47311	50.9849				RP11-95I16.6	0.607817	0.0935524				VCAN-AS1	3.50895	1.03844
															RP11-54O7.3	2.05863	10.9603				AKR1C2	1.99857	0.968145				CTD-2506P8.6	0.731342	0.319016
															IFITM1	1.31998	7.52167				GNLY	0.0960702	0.0214286				DNASE1L3	0.176748	0.0265251
															SPTB	0.407209	1.43386				NKX2-2-AS1	0.63806	0.0660434				RP11-525K10.3	0.143862	0.0267513
															RAB12	9.67765	20.5908				GPX2	0.553715	0.241306				CLTB	21.6257	9.69227
															SPRR2F	2.756	80.2417				MORC2-AS1	0.12624	0.0434501				OXER1	1.30171	0.505652
															NACC2	3.62644	7.85334				SHD	0.339774	0.140019				GRIN1	0.204157	0.0804232
															PRUNE2	0.0719562	0.947413				CTD-2012J19.2	0.793305	0				PRSS3	0.181653	0.0164898
															FRMD4B	3.80421	12.9483				RP11-803B1.2	0.229796	0				RP11-353M9.1	0.851091	0.0821276
															MMP13	0.0568299	5.50132				AS3MT	0.0807014	0.0130251				C10orf32	7.85554	3.5204
															NOX4	1.07206	8.74625				SFTA1P	1.49473	0.691869				PTGDR2	0.481078	0.191276
															SOCS3	6.24877	25.2117				RP11-713M15.2	5.38275	1.86063				RP11-431J24.2	0.240489	0.023716
															TMEM151A	0.271211	3.90249				RP1-163G9.2	0.656517	0.174397				GJA5	0.167028	0.0369869
															LTBP2	0.467331	3.06258				RP11-381K20.2	0.0577481	0				TMEM255B	0.213091	0.0949676
															NDST3	0.401286	2.54498				MNX1-AS2	4.92496	2.08299				MAPK11	3.24901	1.59367
															RAB29	2.8804	6.55052				KISS1	0.59744	0.207188				C10orf11	0.112977	0.0469422
															LAMA3	0.217934	1.14253				TH	4.35946	1.95141				CD3D	0.382823	0.0295361
															BARX2	0.514482	7.42154				RP11-158M2.5	0.211444	0.0389581				PRSS35	24.0198	10.9095
															FRMD5	1.77039	4.52162				LYVE1	0.759773	0.297694				ZFPM1	12.6325	5.60539
															PPP2R2B	0.0375801	0.395112				RP11-12A20.6	1.90098	0.680716				NT5E	1.42384	0.424427
															SPARC	93.0404	272.073				CYP2C19	0.127602	0				AL132772.1	2.08092	0
															BHLHE40	2.64596	23.3075				RP11-147I3.1	0.3867	0.161074				EGFLAM	0.349842	0.123651
															HOXB2	2.3607	13.7566				AC099684.1	0.0544033	0.00368115				NBPF18P	0.265296	0.103581
															ZFPM2	1.2898	5.737				CTD-2545H1.2	0.175938	0.0194205				SLC9A3R1	93.4477	40.2113
															EMP3	1.89654	6.69417				RP11-583F2.1	0.809171	0.386505				HYAL4	0.0767831	0
															WNT2B	1.11801	8.70921				KCNQ1-AS1	0.358948	0.0975329				STEAP3	2.137	0.910205
															ASPHD1	0.808846	3.38389				RP11-588L15.2	0.540695	0.188016				STAB1	0.126442	0.0560202
															CD9	6.7359	37.7156				ARSEP1	0.302969	0.0913701				HIST1H2BG	1.22743	0.426108
															KCNN2	0.397128	3.28584				LIMD1-AS1	0.311747	0.129999				LINC01134	0.166012	0.0499692
															SULF1	8.40504	136.444				UPK1B	75.236	32.5421				GFI1	0.114127	0.0248502
															LPCAT2	2.12906	9.79725				HAPLN2	0.732947	0.290978				TM4SF20	0.227006	0.012845
															KLHL14	2.32869	22.1968				ANKRD53	0.62156	0.278564				RGL3	17.8804	7.25181
															CCBE1	0.0642321	1.79386				SBSN	0.686994	0.285794				RP11-1C8.4	0.393437	0.0945597
															PAPLN	0.252951	1.4822				RN7SL146P	0.278178	0				RP11-278L15.6	0.223441	0
															ZNF717	0.0251235	0.329594				RP11-528N21.1	0.3382	0.071077				CCL14	0.0831166	0
															GJA1	41.7898	141.718				Metazoa_SRP	0.200208	0				RP11-126K1.6	1.64171	0.503819
															TMEM235	0.0258606	1.62175				SNRK-AS1	0.466899	0.161931				RP1-232L24.3	1.22247	0.350432
															HOXB4	1.85186	12.708				AC145676.2	0.102396	0.0214036				CARTPT	0.377002	0.0500072
															NUAK2	4.24652	11.2879				RP11-374M1.5	0.579007	0.166834				GPA33	0.246361	0.0985468
															AKR1B15	0.184119	2.04316				RP11-565F19.4	0.130961	0				LINC00964	0.0470294	0.00158292
															LPHN3	2.55503	8.94024				CER1	0.0600912	0				SLC26A4	0.127986	0.0325907
															FBLN2	0.549765	2.54976				GALP	0.22435	0.00808832				DBH-AS1	1.94371	0.847689
															IGFBP5	130.154	970.223				RP11-400N9.1	0.163118	0.0551744				UNC13D	2.38378	1.04777
															DTNA	2.70594	8.17888				LRRC19	0.063516	0.0201416				FAM78B	0.0704577	0.0156818
															TFPI2	2.70595	16.694				RP11-809C18.4	0.431998	0.092324				SYNPR-AS1	0.737893	0.167085
															GPC4	6.76915	22.3921				VIPR1-AS1	0.108458	0.0386439				ALK	0.233062	0.0929354
															LIF	2.34572	13.0699				RP11-1379J22.2	0.223637	0.0957993				TM4SF5	0.435954	0.0275554
															PKIB	0.631417	3.41882				MESP1	0.288518	0.111995				NPY1R	2.58872	1.1669
															APCDD1	8.96687	63.4046				GJA5	0.344651	0.155713				NTRK2	0.569902	0.160658
															GABRG3	0.0339421	0.310943				RP11-374M1.4	0.140973	0				CNTN3	4.18745	1.67221
															PCDHGB4	0.339967	1.46016				IL23R	0.0226663	0				CTD-2267D19.3	1.38788	0.63696
															LEF1	0.644433	3.80229				SLC4A11	0.921764	0.460103				LA16c-312E8.2	0.368131	0
															PCDH7	8.15834	36.4262				ZNF840	0.209022	0.0885243				MYRIP	0.0586499	0.0136461
															MOXD1	3.18678	8.34324				SLC22A6	0.465323	0.15507				CEACAM19	4.44205	2.21523
															TGFBI	0.963419	7.65021				HLA-DMB	0.0602337	0.0230966				CYSRT1	7.86894	3.74969
															GLI3	3.6479	11.3118				SIRPB2	0.0290546	0.0031101				DIO3OS	2.87031	0.753581
															GRIA4	0.20639	2.35185				RP4-686C3.7	0.357179	0.0934834				GJB6	0.195099	0.0208378
															PEG10	48.7052	127.798				RNU6-1334P	1.02044	0.0768512				SMIM22	0.466196	0.125546
															FLNC	8.43052	38.4602				GPR141	0.149798	0.0576284				MUC1	12.2265	3.10888
															HPCAL4	0.0467648	1.2174				ENPP7P4	0.446134	0.210326				PRR26	0.0793775	0.0162094
															DLGAP1-AS2	0.41631	2.40493				EN2	0.105037	0.0243149				RP3-395M20.2	0.303555	0
															HSPA2	0.834358	3.42905				SNORD51	2.11064	0.391406				GJD2	0.106474	0
															EPHA2	12.6127	41.9805				AC017074.2	0.349077	0.0837231				MIR135A1	3.55337	0.460976
															NPY	0.174754	6.26163				TGM4	0.0518051	0.015027				AC097499.1	0.426002	0.0119383
															LINC00963	1.78736	5.30814				SRSF9P1	0.384878	0.0461938				MYOM1	0.891939	0.415234
															CRABP2	42.5638	282.269				RP11-561I11.3	0.285147	0.0740995				MYL4	3.21953	1.34958
															CXCL14	0.192965	2.41178				RP11-59D5__B.2	0.375123	0.13589				RP11-478J18.2	0.0502655	0
															VWA5A	3.77791	7.86489				TEX19	0.21146	0.0918007				FGD5	0.444035	0.205002
															PRKCE	0.589936	2.42778				PIH1D3	0.0472352	0				TMOD2	0.834379	0.363852
															DLGAP2	0.093976	0.688384				RP11-54C4.1	2.37597	1.17002				CCDC85A	0.142078	0.0484247
															CDH18	0.130597	1.24195				RP4-813D12.3	0.598043	0.206675				SPACA4	0.370663	0.02989
															H19	0.16014	4.56324				ZBTB40-IT1	0.918433	0.269041				CMKLR1	0.0543167	0.00588982
															CAPN2	13.1774	33.1852				ACVRL1	0.0823772	0.0376978				C5orf66-AS1	0.823324	0.255545
															LTBP4	4.49766	15.5254				SERPINE1	1.26556	0.594418				SLC28A1	0.100142	0.0112168
															SGK1	0.816737	2.93597				CACNG3	0.195658	0.0409832				RP11-142C4.4	0.48605	0.0139829
															PRICKLE2	0.735703	2.07869				WDR49	0.105767	0.0280036				RP4-555D20.2	0.512804	0.147272
															IRX2	3.57918	10.1429				CRHR1	0.24036	0.111563				EPS8L2	44.8839	21.1316
															WWC3	8.08859	16.9148				AC004623.2	0.748094	0.288701				IQSEC3	0.483517	0.193148
															SEMA3E	0.0759042	1.05152				RP5-1116H23.5	0.346147	0.034707				PYCARD	1.93113	0.843503
															NXPH4	0.90755	9.89816				RP11-84A19.3	0.378001	0.0597198				RP11-209E8.1	0.22942	0
															CEACAM5	0.258063	4.64756				RP11-867O8.5	0.261945	0.0420667				RP11-196G18.3	0.187628	0.0537805
															CDKN2B	4.83326	48.967				ADAMTS7P3	0.138402	0.0650021				LTF	0.077306	0.006047
															RASGRP1	0.489914	2.22884				SLC15A3	0.22608	0.0974931				KCNMB2	0.154475	0.0451646
															AKAP12	7.34877	42.3219				AC068134.5	0.0412018	0				CA10	0.135078	0.0240869
															LRRN4	5.44597	25.1538				AP001053.11	0.151231	0.0683148				CTA-929C8.6	0.100439	0.0187742
															LEPROTL1	10.4258	21.9682				PTPRN	0.362245	0.172692				KCNF1	0.572659	0.222051
															NRG1	0.211093	0.674061				FAM90A28P	0.159244	0.0237527				B4GALNT2	0.181859	0.00915685
															MOG	0.041389	0.665345				OOSP1	0.0880122	0.00597389				GABRA5	0.256431	0.100325
															SERPINE3	0.0930727	2.35222				FSD2	0.065675	0.0274974				CXorf22	0.143868	0.0256595
															ANXA1	9.22718	94.1884				CTRB2	0.0933171	0.0182834				C11orf87	0.178326	0.0395968
															CRB2	2.13461	9.47707				RP11-12A20.4	1.8242	0.906199				KCNS1	0.15795	0.0506196
															SLC34A2	0.0990047	0.881405				RFPL3S	0.234593	0.0995361				ACTN2	0.535941	0.185419
															FYCO1	5.64319	12.0376				RNA5SP111	0.737497	0				RP4-755D9.1	1.76641	0.815451
															STC2	1.44067	5.77866				CATSPER3	0.333478	0.158828				ASPH	10.8705	5.09061
															PRSS23	17.4541	72.3603				CHRFAM7A	0.0812024	0.0300451				COL28A1	0.301254	0.134996
															STK32A	0.520584	1.92015				RP11-136K7.2	0.384317	0.181456				B3GNT7	2.95527	1.41159
															LOX	0.319733	1.99037				AC087491.2	0.502085	0.171295				TMPRSS13	1.28121	0.567134
															BMP5	1.63441	18.4772				C9orf135	0.590517	0.257472				PHYHIPL	0.353494	0.151933
															L1TD1	1.21612	3.57863				CLDN2	0.0889639	0.0341176				RRM2P3	0.487939	0.110863
															SAMD11	3.68545	25.8151				RP11-725G5.2	0.133136	0.0276124				AP001615.9	0.639261	0.101432
															SNCAIP	3.41079	10.1886				CLDN14	0.0711485	0				CHRM4	0.196406	0.0245055
															COL5A1	13.6704	40.9133				RP11-1058N17.1	0.18777	0				SP5	1.12295	0.521585
															DPYSL3	48.8572	185.572				FILIP1L	11.296	5.43214				RNF128	26.8044	12.9476
															KCTD8	0.84238	4.79383				LINC00348	0.42381	0.144468				CTD-2545M3.2	3.11414	1.02525
															ALPK1	0.141508	0.527953				RP11-3L10.3	2.1813	1.06251				AC005009.2	0.228592	0.00863068
															KCNS3	7.89459	18.7558				USP12-AS2	1.04496	0.262271				RP11-468N14.5	0.806316	0.0847885
															LUZP2	0.624126	8.09189				GPR143P	1.1584	0.273511				AC123023.1	0.458574	0
															C12orf36	0.154669	1.41002				ALDH1L1-AS2	0.0505628	0.00603653				AGXT	0.0681255	0.0100283
															POPDC3	0.757147	3.38239				FFAR1	0.0791047	0.0136681				PHEX	0.109382	0.0364507
															RND3	18.5659	52.18				TPSP2	0.970452	0.383163				CDC42EP2	10.3208	4.80397
															CNTN5	0.0942904	0.829947				ST6GALNAC4P1	0.451981	0.0956428				TLCD1	3.63178	1.55433
															NRXN1	0.0613159	0.795454				IL1A	0.216377	0.0759477				PCDH8	0.16537	0.0406485
															ADAMTS9	7.97263	29.1448				NOS2P3	0.0190389	0				GBA	7.90609	3.67352
															SERTAD4	0.849626	3.09				RP11-845C23.3	0.394503	0.159393				GPR158	0.264973	0.110923
															SUCNR1	0.116037	1.38769				AP000695.4	0.188688	0.0272237				TEX15	0.086426	0.028434
															GLI2	1.18632	4.49102				XIRP1	0.0355602	0.0100993				B3GNT6	0.251935	0.0535613
															RP11-166D19.1	0.567273	2.57318				CAT	0.233747	19.3372				RP11-215P8.3	0.754864	0.210243
															DNM3	0.0786422	0.391321				MEIS2	12.1258	45.8102				BPIFB1	0.117483	0.015079
															HAS1	0.192295	1.1992				FBLN2	2.53998	32.3215				CAPN9	0.202455	0.0611269
															TCF21	0.150284	1.22454				EGFL6	0.554892	12.1378				LINC00483	0.0852394	0.00217711
															CEACAM6	4.75169	49.0442				LAMA2	0.743172	9.46161				EHF	0.897348	0.27209
															LINGO2	0.398019	1.41044				ALOX15	1.47801	19.7568				LA16c-313D11.12	0.40639	0.172919
															NEFM	1.94968	11.7243				PCDHGC3	0.0203054	1.84307				CSRP3	0.477035	0.0373361
															BBOX1	0.0357149	1.19509				RPS4Y1	0.0703385	52.7261				MIR31HG	0.669109	0.231997
															JPH1	1.35544	5.70615				FAM110B	2.0273	7.93174				SAMD9L	0.0687395	0.0116495
															ADAMTS16	20.2707	93.7009				FGF13	2.36278	6.43017				RP11-664D7.4	0.160243	0.010492
															EMILIN2	0.865716	3.35965				JPH4	0.238733	4.17875				PLEK2	0.33203	0.0932244
															SLC7A5	19.6081	65.3561				BNC1	2.8076	21.7473				RP11-838N2.3	0.303466	0
															SOX8	2.39206	6.45319				NPR1	0.471392	3.39603				PCDH11Y	0.0855367	0.0288392
															COL8A2	0.0956651	0.587774				DES	1.05499	11.6095				SLC24A3	0.912306	0.408621
															RUNX1	2.06302	12.6122				KCNAB2	0.600965	2.06091				LRRC10	0.147992	0.00306839
															AC012123.1	0.787434	4.74884				CCDC80	3.04212	19.6603				KB-1562D12.1	1.44093	0.365258
															POU3F1	0.0384316	1.03821				IGSF10	1.08617	7.20459				CTC-236F12.4	0.855011	0.303361
															BCL11B	0.447959	1.92446				WT1	1.55055	34.839				PLA2G4F	0.124332	0.0362072
															NTNG1	0.542162	2.48481				UST	1.01365	7.71435				AL162759.1	0.500079	0.0451036
															LRIG3	21.8303	44.8331				SHISA6	0.0306939	1.26435				RUNX1	2.22805	1.05065
															ANKRD29	0.136141	0.635918				CCNA2	5.00654	15.7688				CD8B	0.155714	0.0042783
															CSDC2	1.10781	5.63899				NFIA	0.174795	1.69617				RP11-343J3.2	0.327563	0
															TRIM6	0.909804	2.61175				COL8A2	0.422369	3.87023				ZNF439	0.716623	0.33807
															RGS16	0.268469	1.51916				MT-TM	10.111	897.67				CMAHP	0.265735	0.113847
															SCN3B	1.87472	6.93272				GRID2	0.336518	4.04667				BRINP3	1.15829	0.282952
															MMP2	11.7833	39.9539				SNCAIP	2.90791	13.5985				TMED6	0.564475	0.233182
															MAP3K5	0.371378	1.3916				BIRC5	3.52115	10.778				USP32P3	0.358435	0.131099
															TMEM169	1.04315	2.35281				ZNF185	6.1538	14.7255				AGPAT9	1.17884	0.408482
															GPR87	0.252353	4.82133				DRP2	0.0516716	0.627408				LRMP	0.418074	0.169821
															MATN2	2.25163	7.44158				ALPK1	0.191762	1.1197				AC144449.1	0.492701	0.17265
															C9orf135	0.479483	5.38116				ASIC1	2.41016	11.9006				ATP8A2	0.107871	0.0453735
															SCN1B	0.216088	1.06178				BARX1	0.131968	3.29014				LMOD2	0.0858463	0.00292008
															RASL12	1.01627	3.77799				C15orf41	2.18882	6.42915				FAIM3	0.0514804	0
															CSRNP1	4.07518	9.35667				SFRP2	0.775127	8.54001				AADACP1	0.198084	0.0134952
															HS3ST5	0.198622	0.915487				TSHZ1	2.05263	5.63926				PAX4	0.0809296	0.00307194
															NPNT	19.6403	101.772				TMEM235	0.254535	3.86353				RP11-657O9.1	0.766148	0.334657
															TYRP1	0.0190339	0.54656				SLC34A2	0.232588	3.23809				XPNPEP2	0.224152	0.0535599
															ARAP2	1.30546	4.77534				BMP4	4.271	20.7371				RP11-981G7.6	0.365461	0.174199
															RSPO1	0.0151079	0.59823				TNNT1	0.338945	4.69743				CKMT1B	0.306877	0.11493
															EGF	0.0843797	0.528108				IFITM1	9.93616	40.5645				SHD	0.361404	0.114852
															ME3	1.169	4.61281				MRC2	5.04092	21.2354				AC072052.7	2.17542	0.837708
															TRPS1	1.86143	6.06904				GAS1	3.53797	23.472				LRRC73	1.01576	0.42796
															ANKRD22	0.118807	1.65154				FAIM2	0.09356	0.899736				CDC20B	0.445989	0.0768235
															RP11-65J3.1	0.548918	2.22836				GTSE1	1.55455	5.17653				RP4-799P18.2	0.0656233	0
															PVRL4	2.17187	17.0634				KIRREL	8.63671	26.27				THBS1	8.94254	4.32195
															HLA-DQB1	0.492659	1.6856				ZFPM2	1.81985	9.04767				HRASLS5	1.29876	0.643718
															RMST	0.307247	2.73575				BUB1	2.02357	6.62044				RP11-395B7.2	0.111829	0.016294
															PDLIM2	0.494287	1.71453				FAM124A	0.0931746	0.644004				LCN12	4.91575	1.85639
															GRIK2	1.07194	3.29989				MOG	0.416701	3.61837				RP11-1143G9.5	0.146567	0.0536213
															EFNA5	4.5245	10.7201				SH3GL2	0.56904	3.39831				AC017060.1	1.04497	0.137576
															WNT11	2.8453	24.748				EPYC	0.435204	12.9012				AQP4	1.8523	0.729714
															DSC3	1.59383	6.80732				KIF4A	2.02206	6.31754				FTLP14	0.861929	0.221953
															CYP1B1	0.681718	4.06348				ZNF717	0.0234258	0.452318				RP11-290L1.3	1.52396	0.653571
															BDKRB2	0.023164	0.219431				SHANK1	0.156012	2.04978				ACKR2	0.107792	0.0374621
															HOXB3	2.0075	6.3188				CNTFR	2.59092	17.5829				CHADL	0.362495	0.146721
															TNNT1	0.0196922	0.899202				SVIL	7.59339	22.6962				CYBA	20.3137	10.1059
															ERRFI1	28.4408	60.4949				HMMR	2.68995	7.60742				PLA1A	0.229773	0.0479222
															BMP4	2.42868	6.97951				PPAPDC1A	0.243524	2.87456				TSNAXIP1	0.907293	0.439706
															EYA4	0.0393975	0.278992				CADM1	19.3735	57.1257				IL23R	0.0483232	0
															WT1-AS	0.00860849	0.429093				CPNE7	0.730206	5.43035				TUBB4B	106.885	52.7651
															RARG	0.837186	2.16884				ANGPTL2	1.45534	8.25767				TRPC7	0.0814481	0.00486795
															LINC00478	0.232478	0.97649				LMO4	5.94246	13.4116				RNF186	0.130877	0
															PMEPA1	3.33585	11.8794				SLC6A13	0.475751	2.75027				C4BPB	0.0871476	0.00840385
															AXL	10.4905	24.4268				RASL11B	3.81732	15.7123				ADPRHL1	0.65749	0.272079
															TP63	0.0320366	0.704894				GPM6A	6.10754	21.1627				CD40	0.204354	0.0582334
															APBA1	0.425867	2.21011				LINC01279	0.33745	2.72883				ADM	10.0319	4.99948
															TANC2	1.46027	4.83975				FMOD	2.47443	23.6344				SOX17	0.182996	0.0538333
															ABLIM1	7.90778	20.8503				CCNB2	3.93741	12.3352				WDR63	0.342137	0.144506
															JUN	37.3937	99.5606				ANKS1B	0.388658	1.95728				S100Z	0.0504505	0
															PODXL	11.4101	38.5575				ADAMTS9	4.31142	22.4337				LEFTY2	1.83651	0.732704
															FAM198B	3.93494	25.4279				FAM13C	0.295173	1.16571				APOL3	0.0621707	0.0163061
															GLP2R	0.019999	0.507539				METTL7A	1.03788	5.93232				RP11-358N2.2	0.551295	0.131342
															ASS1	0.26153	1.76095				ST6GALNAC3	2.34201	6.82217				RP11-12M5.3	0.556134	0.032148
															C21orf88	1.00479	2.5366				NPAS2	0.0376984	0.696296				PKI55	3.57099	1.24445
															FAM13C	0.167333	0.491479				MGAT4C	0.413957	3.76769				SLC32A1	0.124227	0.00745052
															GRIK1	0.059985	0.53419				NFIX	0.106733	1.28476				TRIM55	0.0920697	0.01456
															LHFP	9.79717	49.3231				COL9A1	0.173605	1.30726				SCNN1A	7.03288	2.8628
															DSEL	0.553076	1.81384				ITPRIP	1.1453	2.95076				PRKXP1	0.264525	0.085364
															PENK	0.049584	0.49257				ATP12A	0.536045	6.17305				NKX6-1	4.42297	1.68722
															ALPK2	0.813585	5.28627				SRGAP2	1.33121	3.2571				AOX1	2.84988	1.30282
															RP11-572M11.4	0.125005	0.871172				DLGAP5	4.00972	12.149				RP13-122B23.8	0.365128	0.134038
															AC007563.5	1.06755	6.08311				SORCS1	0.272609	1.82358				MS4A6A	0.0481616	0.00275419
															WBSCR17	6.7775	32.1726				GLI3	2.16948	7.61732				RP11-568A7.3	0.309663	0.0168085
															COL23A1	0.181368	0.812964				PROS1	3.90469	15.2746				FNDC1	0.855863	0.375734
															TFAP2C	0.888527	5.83892				GRIK1	1.42176	14.7888				C2CD4D	0.303941	0.120826
															DUSP10	1.08955	4.75273				COL2A1	35.3872	104.063				RP11-554D14.2	0.772511	0.262312
															GOLM1	35.7685	73.2505				RSPO1	0.0309615	1.31853				GP2	0.0638432	0.00437423
															PADI2	0.471359	2.43705				CTSV	1.51284	6.58106				RP11-93B14.9	0.397781	0.136632
															RP11-710F7.2	0.65968	3.74701				SLITRK5	0.289613	1.76512				PLVAP	1.97228	0.825986
															ERVH48-1	0.214259	1.21849				ST3GAL4	1.59043	4.96303				RP11-175P13.2	1.30339	0.537051
															SLC39A8	0.906577	2.05099				NCAPH	1.97164	6.88092				SCGB1A1	0.539872	0.0940459
															MCTS2P	0.154198	2.17414				FGGY	0.868109	2.20465				LRRC25	0.141575	0.025239
															SCEL	0.308643	4.56561				PODXL	11.1695	58.203				RP11-1260E13.3	0.259512	0.021319
															RUNX1T1	0.435299	1.99543				PDE1A	0.267684	3.45937				RP11-161M6.5	0.700594	0.181571
															COMP	0.888391	13.0097				FRMPD1	0.147713	0.859016				CDH16	0.122885	0.00532392
															EMP1	0.218428	2.28532				BUB1B	3.2806	9.4113				TMEM14A	29.5377	14.6619
															SDK2	2.11684	4.89896				KIF2C	3.08666	9.35679				CACNA2D1	3.35918	1.39226
															PDPN	10.5705	30.6729				CPS1	0.493885	1.55812				AC106869.2	0.430189	0.0259432
															PLS3	35.0931	105.429				EMILIN3	0.190836	1.21784				LFNG	2.15956	0.877466
															JAKMIP2	1.77864	5.0102				HAND2	0.417901	8.06476				CPNE9	0.16334	0.029519
															GAP43	0.740017	4.00282				WT1-AS	0.113818	2.42595				LINC00857	1.71312	0.815776
															IL1R1	0.467906	1.96406				E2F2	0.437914	1.80333				IL15RA	0.0700748	0.0116012
															PRICKLE1	4.50957	9.84109				ABCC4	3.19043	9.34592				SIGLEC16	0.361745	0.159301
															RASAL1	0.124132	0.705496				TCF21	0.710762	6.64319				TUBA1A	113.392	53.3458
															SEMA3D	11.9742	87.5686				SH3GL3	0.396215	1.66346				MAT1A	0.58113	0.200201
															HMGCLL1	0.662208	2.53057				KLF9	0.877296	2.87313				CYMP	2.03679	0.618158
															KIRREL	16.7258	33.789				PPP2R2C	0.070994	0.833625				TUSC8	0.165417	0.0131661
															SFRP2	0.0555421	0.666243				ACPP	1.00798	3.64692				RP11-771K4.1	0.586474	0.2466
															FGF5	0.0632539	0.55922				PRR11	2.36261	6.13759				RARRES3	1.09231	0.39895
															TFPI	2.01994	10.1775				NEK2	1.81944	5.77243				MYO16	0.343952	0.154987
															TCEAL7	2.62854	5.89273				RXFP2	0.0538141	1.37515				CTD-2541M15.4	0.399325	0.174012
															PRKCB	0.0817685	0.452693				NDE1	1.22792	2.47684				RP11-281P23.1	0.0566857	0.00715762
															MAF	8.52009	30.7596				TMEM132E	0.19876	1.59267				GGTLC1	0.181819	0
															IQCA1	0.0632357	0.372678				CENPA	1.24505	4.00567				MUC6	0.143779	0.0516616
															FRMPD3	0.0915962	0.402772				KCNAB1	1.64855	7.13528				SYNM	0.268395	0.129624
															THSD7A	0.983757	7.34424				PTGS1	0.084606	1.04332				RYR3	0.0565266	0.028079
															BNIPL	0.463951	2.15411				MFAP3L	0.430269	2.98943				RP11-554D14.4	0.475107	0.156222
															PYGM	0.136217	0.592346				ARHGAP20	0.0816025	0.9834				CACNA1E	0.0645464	0.0296853
															COL4A4	0.762409	4.55273				KANK2	4.11248	9.2514				FFAR4	0.0685689	0.004326
															LRRTM4	0.076454	0.356849				CDH13	0.611743	4.21545				UPK1A	2.38332	0.732175
															DRD2	0.0545726	0.556566				PLXNA4	0.251431	3.38971				FAM110D	0.54678	0.242707
															PFKP	5.57358	16.9744				STRA6	1.525	7.20958				SNAP91	0.287311	0.132968
															RP11-1151B14.4	0.0684326	0.658938				DLGAP2	0.294595	1.96128				HLA-DPA1	0.11795	0.0438452
															RGL1	4.61839	9.48031				CRB2	3.22344	15.899				KRTAP5-2	0.235252	0.0142661
															CHRM3	0.652066	3.63451				MAGI2	0.871312	2.15687				AC110619.2	1.898	0.840918
															DLGAP1-AS1	0.420992	1.93631				EYA4	0.165836	1.20798				MSX1	0.533219	0.256452
															PLAC1	0.117078	0.661929				MPP2	0.880653	2.80096				SLC4A11	0.295485	0.112878
															PTPRE	0.296388	1.26773				EPB42	0.0657603	1.03878				NPTX2	0.164336	0.0574494
															HS6ST2	5.08022	16.7249				LRRC55	0.0786116	1.05124				S100A11	332.891	152.494
															PDLIM3	1.31993	3.33138				HMGB2	17.9757	45.287				TBX22	0.0621705	0.0030048
															CAV2	1.03231	2.35451				MEX3B	3.13319	6.78404				SERPINA12	0.064359	0
															RAB33A	0.962334	3.33501				AXIN2	1.65262	3.5604				NNAT	33.2136	14.4462
															GPR132	0.10377	0.560702				FKBP5	1.09484	3.38147				PON1	0.0748971	0.00563189
															HAND2	0.193169	1.69835				GABRG3	0.0532815	0.3992				FGF19	0.112524	0.0137541
															SLITRK5	0.345422	1.16306				ECEL1	4.11135	15.4189				KCNA3	0.119498	0.010625
															MAP1B	8.46698	26.3391				MAP3K5	0.240805	1.20396				FOXF2	1.49858	0.581278
															RP11-108P20.1	1.06964	6.94479				PBX3	4.1692	10.9865				DMTN	8.27965	4.13315
															UNC13D	0.388389	1.94622				ASTN1	0.111639	1.01359				APBB1IP	0.0268043	0
															MFSD2A	0.559686	1.85862				TNFAIP8L3	0.0703503	1.63164				CEACAM7	0.131544	0.0199449
															FGF12	0.832571	2.57251				CD82	0.721691	2.07273				SLIT1	1.97934	0.973033
															ADCYAP1	2.37688	11.9756				SOX8	5.94505	17.7241				RP5-1065J22.8	0.378674	0.148395
															RP11-395G23.3	1.18497	4.48223				ISLR2	0.1419	0.852531				IL22RA1	0.126427	0.0229891
															PPFIA4	0.0798983	0.298465				HOXB4	2.33429	13.6866				C15orf56	0.174643	0.0486436
															RP11-438B23.2	0.109733	0.37961				TTK	2.06889	6.50456				PTPRB	0.163918	0.0595511
															TNFAIP8	1.21757	3.05896				ABCG4	0.118147	0.60316				RP11-116O18.1	0.133149	0.0207439
															LMO7	1.68121	5.76819				NUF2	1.46667	4.49857				FAM162B	1.17397	0.273281
															LEFTY2	0.438179	3.12339				RXRG	0.0511937	1.47176				SERPINA11	0.116947	0.00649649
															MCF2L2	0.0847433	0.247182				EXO1	0.840083	2.65342				LINC01096	0.0781008	0
															THSD4	0.121167	0.356322				TRIM6	0.554582	1.95				RP1-97J1.2	0.607069	0.21069
															ELMO1	3.89692	13.7251				BOC	1.43208	3.66493				GVINP2	0.110841	0.00874095
															NXPH2	14.5403	29.7828				PDPN	7.75109	29.3259				RP11-855O10.3	0.229254	0
															SLIT2	7.70581	20.4197				NRXN1	0.0870717	1.29562				BBOX1	0.236001	0.0714552
															DIRC3	0.218859	0.706506				HOXB3	1.86153	7.21373				NRXN1	0.982664	0.404298
															CITED2	22.2364	69.0316				LEF1	0.644944	3.44723				HAND1	0.0698132	0
															PALMD	0.107335	1.1949				AGAP2	0.0745321	0.972644				CTD-2600O9.2	0.960535	0.360045
															SEMA4A	0.219022	0.86443				PNOC	1.28729	21.1597				FGF12-AS2	0.28295	0.0167795
															MEIS3	9.28798	24.4427				PLAGL1	2.6753	6.67167				FAM196A	0.0794609	0.0221027
															PDGFC	7.78053	22.5287				ADAM33	0.153822	1.23826				THEM5	0.462427	0.152975
															ARHGAP23	3.49143	10.0582				RAD51	1.04391	2.92853				RP4-740C4.8	0.399502	0.086649
															RELB	1.4149	3.63348				HAND2-AS1	0.0842139	1.94037				RP11-320A16.1	0.572421	0.0460978
															NAALADL2	0.546134	1.80293				PRC1	4.05907	9.45316				SLC13A2	0.0302953	0
															ST3GAL1	1.60032	4.8432				RP11-54O7.3	4.21977	14.1401				Z83851.4	0.962781	0.379677
															BIK	2.96596	11.7145				LGI2	2.6698	11.5723				AC019181.2	0.490251	0.107247
															PHLDA3	8.48389	23.2214				NDC80	1.85492	5.94469				RP11-57K17.1	0.151853	0.0342672
															SRRM4	0.116082	0.435704				CTNNA2	0.279744	2.48952				RP11-169K16.6	0.518244	0.039138
															WNT5A	2.35674	10.201				KIF15	1.5946	5.02026				RET	0.231609	0.0995095
															CNTN1	0.284728	1.554				PALD1	1.37758	4.92648				CTSA	9.61578	4.41021
															XKR4	0.0935178	0.388508				C21orf88	1.15749	3.36699				DUSP27	0.0471544	0.00411405
															VEGFC	1.85028	6.19929				CFI	2.03112	23.4102				CASP4	0.75826	0.322015
															NEURL1B	1.51533	3.97096				SRPX	2.13631	5.43071				RP11-713M15.2	2.23134	0.635314
															ATP10D	3.32624	7.99017				CD83	2.86714	7.91322				RP11-800A3.4	0.229843	0.0847138
															CLCN4	2.74164	5.9343				HIVEP3	0.169429	0.851283				TMEM51-AS1	0.186855	0.0745129
															HABP4	7.58912	19.6618				PLK4	1.80693	5.16085				RP11-491F9.1	0.349199	0.0417365
															LGR5	0.0675108	0.434772				CDCA8	3.85636	10.7614				ESM1	3.4269	0.946907
															PLXND1	14.711	37.7965				IGF1	0.127415	1.65658				CTD-2540B15.11	0.568597	0.085289
															HIVEP3	0.28792	0.961966				KIF23	1.90453	5.16826				LHFPL3-AS1	0.0397111	0
															OPTN	5.15712	11.4219				CIT	0.849043	2.1506				NPIPA8	0.980389	0.152994
[truncated: 993 more rows]
