# Supplementary material for: Modeling HNF1B-associated monogenic diabetes using human iPSCs reveals an early stage impairment of the pancreatic developmental program
Source: Stem Cell Reports. 2021 Aug 26;16(9):2289–304. doi: 10.1016/j.stemcr.2021.07.018 (PMC8452540; doi:10.1016/j.stemcr.2021.07.018)
Supplement: Table S4. Gene ontology results. Significant down- and up-regulated gene ontology biological process pathways in 1βWT versus βHet and 1βWT versus 1βHom pairwise comparisons at days 6, 8, 13, 16, and 27 of the differentiation protocol [file mmc3.xlsx]

## Sheet: Table S4
Table S4. Gene ontology results. Significant down- and up-regulated gene ontology biological process (GO - BP) pathways in 1βWT vs βHet and 1βWT vs 1βHom pairwise comparisons at days 6, 8, 13, 16 and 27 of the differentiation protocol
D6-1βWT vs D6-1βHet
D6-1βWT (genes downregulated in 1βHet)		D6-1βHet (genes upregulated in 1βHet)
Geneset (GO-BP)	Benjamni	Geneset (GO-BP)	Benjamni
None (few differentially expressed genes)		None (few differentially expressed genes)
D6-1βWT vs D6-1βHom
D6-1βWT (genes downregulated in 1βHom)		D6-1βHom (genes upregulated in 1βHom)
Geneset (GO-BP)	Benjamni	Geneset (GO-BP)	Benjamni
GO:0042632~cholesterol homeostasis	0.00713425	GO:0001657~ureteric bud development	0.000159513
GO:0045893~positive regulation of transcription, DNA-templated	0.0119029	GO:0050919~negative chemotaxis	0.0101452
GO:0042157~lipoprotein metabolic process	0.0184058	GO:0048704~embryonic skeletal system morphogenesis	0.0101454
GO:0042593~glucose homeostasis	0.0184058	GO:0007507~heart development	0.0101454
GO:0010951~negative regulation of endopeptidase activity	0.0184058	GO:0007156~homophilic cell adhesion via plasma membrane adhesion molecules	0.0101454
GO:0043691~reverse cholesterol transport	0.0210549	GO:0086012~membrane depolarization during cardiac muscle cell action potential	0.0101454
GO:0001523~retinoid metabolic process	0.0353039	GO:0060048~cardiac muscle contraction	0.0152405
GO:0042730~fibrinolysis	0.0353039	GO:0007155~cell adhesion	0.0202042
		GO:0007399~nervous system development	0.0284267
		GO:0060021~palate development	0.0287978
		GO:0048536~spleen development	0.0313925
		GO:0010628~positive regulation of gene expression	0.0313925
		GO:0001756~somitogenesis	0.0415081
		GO:0016525~negative regulation of angiogenesis	0.0462618
D8-1βWT vs D8-1βHet
D8-1βWT (genes downregulated in 1βHet)		D8-1βHet (genes upregulated in 1βHet)
Geneset (GO-BP)	Benjamni	Geneset (GO-BP)	Benjamni
None (few differentially expressed genes)		None (few differentially expressed genes)
D8-1βWT vs D8-1βHom
D8-1βWT (genes downregulated in 1βHom)		D8-1βHom (genes upregulated in 1βHom)
Geneset (GO-BP)	Benjamni	Geneset (GO-BP)	Benjamni
GO:0034375~high-density lipoprotein particle remodeling	0.0119186	GO:0048704~embryonic skeletal system morphogenesis	0.0137516
GO:0001889~liver development	0.0119186	GO:0007507~heart development	0.0296393
GO:0043691~reverse cholesterol transport	0.0119186	GO:0007156~homophilic cell adhesion via plasma membrane adhesion molecules	0.0296393
GO:0042632~cholesterol homeostasis	0.0158321	GO:0007155~cell adhesion	0.0310301
GO:0042157~lipoprotein metabolic process	0.0324488	GO:0009612~response to mechanical stimulus	0.0412266
GO:0034384~high-density lipoprotein particle clearance	0.0432127	GO:0009952~anterior/posterior pattern specification	0.0412266
D13-1βWT vs D13-1βHet
D13-1βWT (genes downregulated in 1βHet)		D13-1βHet (genes upregulated in 1βHet)
Geneset (GO-BP)	Benjamni	Geneset (GO-BP)	Benjamni
None (few differentially expressed genes)		None (few differentially expressed genes)
D13-1βWT vs D13-1βHom
D13-1βWT (genes downregulated in 1βHom)		D13-1βHom (genes upregulated in 1βHom)
Geneset (GO-BP)	Benjamni	Geneset (GO-BP)	Benjamni
GO:0031018~endocrine pancreas development	1.23543e-06	GO:0007155~cell adhesion	1.59756e-12
GO:0007219~Notch signaling pathway	0.000758138	GO:0030198~extracellular matrix organization	4.19624e-12
GO:0010951~negative regulation of endopeptidase activity	0.0208978	GO:0007507~heart development	5.23983e-06
GO:0042593~glucose homeostasis	0.0361037	GO:0001657~ureteric bud development	1.3327e-05
GO:0002576~platelet degranulation	0.0361037	GO:0009612~response to mechanical stimulus	3.98436e-05
		GO:0007411~axon guidance	5.19595e-05
		GO:0045944~positive regulation of transcription from RNA polymerase II promoter	5.19595e-05
		GO:0030574~collagen catabolic process	7.43942e-05
		GO:0030335~positive regulation of cell migration	0.000132866
		GO:0050919~negative chemotaxis	0.000179461
		GO:0001649~osteoblast differentiation	0.000231813
		GO:0043434~response to peptide hormone	0.000247434
		GO:0001666~response to hypoxia	0.000346532
		GO:0060021~palate development	0.000346532
		GO:0030324~lung development	0.000346532
		GO:0060325~face morphogenesis	0.000346532
		GO:0030199~collagen fibril organization	0.000426609
		GO:0010718~positive regulation of epithelial to mesenchymal transition	0.000745137
		GO:0016525~negative regulation of angiogenesis	0.000879745
		GO:0048286~lung alveolus development	0.000879745
		GO:0045165~cell fate commitment	0.00171692
		GO:0071230~cellular response to amino acid stimulus	0.0020076
		GO:0009887~organ morphogenesis	0.00240952
		GO:0071300~cellular response to retinoic acid	0.0026844
		GO:0045669~positive regulation of osteoblast differentiation	0.00295566
		GO:0060426~lung vasculature development	0.00446052
		GO:0001837~epithelial to mesenchymal transition	0.0055388
		GO:0008285~negative regulation of cell proliferation	0.00732068
		GO:0001503~ossification	0.00842871
		GO:0042060~wound healing	0.00842871
		GO:0060710~chorio-allantoic fusion	0.00845081
		GO:0008584~male gonad development	0.00951833
		GO:0001525~angiogenesis	0.00951833
		GO:0000122~negative regulation of transcription from RNA polymerase II promoter	0.0113481
		GO:0048704~embryonic skeletal system morphogenesis	0.0121234
		GO:0007416~synapse assembly	0.0128703
		GO:0071625~vocalization behavior	0.0131753
		GO:0022617~extracellular matrix disassembly	0.0175883
		GO:0030512~negative regulation of transforming growth factor beta receptor signaling pathway	0.0175883
		GO:0006366~transcription from RNA polymerase II promoter	0.0175883
		GO:0002576~platelet degranulation	0.0185988
		GO:0070374~positive regulation of ERK1 and ERK2 cascade	0.0185988
		GO:0060686~negative regulation of prostatic bud formation	0.0185988
		GO:0060539~diaphragm development	0.0200917
		GO:0007179~transforming growth factor beta receptor signaling pathway	0.0218174
		GO:0042475~odontogenesis of dentin-containing tooth	0.0218174
		GO:0009952~anterior/posterior pattern specification	0.0232156
		GO:0001755~neural crest cell migration	0.0250436
		GO:0010628~positive regulation of gene expression	0.0252132
		GO:0043586~tongue development	0.028532
		GO:0051259~protein oligomerization	0.0286661
		GO:0001958~endochondral ossification	0.0286661
		GO:0048843~negative regulation of axon extension involved in axon guidance	0.0286661
		GO:0008544~epidermis development	0.0337079
		GO:0007399~nervous system development	0.0337079
		GO:0042476~odontogenesis	0.0337079
		GO:0007156~homophilic cell adhesion via plasma membrane adhesion molecules	0.0353425
		GO:0001822~kidney development	0.0353425
		GO:0002062~chondrocyte differentiation	0.0444301
		GO:0007519~skeletal muscle tissue development	0.0478896
D16-1βWT vs D16-1βHet
D16-1βWT (genes downregulated in 1βHet)		D16-1βHet (genes upregulated in 1βHet)
Geneset (GO-BP)	Benjamni	Geneset (GO-BP)	Benjamni
None (few differentially expressed genes)		None (few differentially expressed genes)
D16-1βWT vs D16-1βHom
D16-1βWT (genes downregulated in 1βHom)		D16-1βHom (genes upregulated in 1βHom)
Geneset (GO-BP)	Benjamni	Geneset (GO-BP)	Benjamni
GO:0031018~endocrine pancreas development	1.25804e-05	GO:0007062~sister chromatid cohesion	4.49486e-10
GO:0034375~high-density lipoprotein particle remodeling	0.00155478	GO:0007067~mitotic nuclear division	8.63736e-09
GO:0030855~epithelial cell differentiation	0.00155478	GO:0006260~DNA replication	2.3278e-07
GO:0042157~lipoprotein metabolic process	0.00268962	GO:0007155~cell adhesion	3.14591e-07
GO:0043691~reverse cholesterol transport	0.00360905	GO:0051301~cell division	2.17075e-06
GO:0010873~positive regulation of cholesterol esterification	0.00648963	GO:0007059~chromosome segregation	2.83902e-06
GO:0042158~lipoprotein biosynthetic process	0.00648963	GO:0008584~male gonad development	1.98976e-05
GO:0042632~cholesterol homeostasis	0.00648963	GO:0030198~extracellular matrix organization	2.63823e-05
GO:0042593~glucose homeostasis	0.01005	GO:0001657~ureteric bud development	8.42069e-05
GO:0033344~cholesterol efflux	0.0208701	GO:0060021~palate development	0.000366167
GO:0008217~regulation of blood pressure	0.0281061	GO:0007411~axon guidance	0.000512652
GO:0050796~regulation of insulin secretion	0.0339008	GO:0000070~mitotic sister chromatid segregation	0.000613159
GO:0002576~platelet degranulation	0.0339008	GO:0000732~strand displacement	0.00082674
GO:0031100~organ regeneration	0.0352569	GO:0008283~cell proliferation	0.00102649
GO:0042730~fibrinolysis	0.0403924	GO:0031069~hair follicle morphogenesis	0.00102649
GO:0033700~phospholipid efflux	0.0403924	GO:0045944~positive regulation of transcription from RNA polymerase II promoter	0.00108989
GO:0070374~positive regulation of ERK1 and ERK2 cascade	0.0403924	GO:0030324~lung development	0.00108989
GO:0051897~positive regulation of protein kinase B signaling	0.0437221	GO:0007018~microtubule-based movement	0.0023281
GO:0001523~retinoid metabolic process	0.0437221	GO:0010811~positive regulation of cell-substrate adhesion	0.00246585
GO:0030073~insulin secretion	0.0454299	GO:0045165~cell fate commitment	0.00246585
GO:0015842~aminergic neurotransmitter loading into synaptic vesicle	0.0454299	GO:0030199~collagen fibril organization	0.00287682
GO:0007586~digestion	0.0475181	GO:0001649~osteoblast differentiation	0.00287682
GO:0003309~type B pancreatic cell differentiation	0.0475181	GO:0007507~heart development	0.00289018
GO:0007623~circadian rhythm	0.0475181	GO:0045669~positive regulation of osteoblast differentiation	0.00559575
		GO:0042476~odontogenesis	0.00559575
		GO:0009952~anterior/posterior pattern specification	0.00595355
		GO:0000731~DNA synthesis involved in DNA repair	0.00595355
		GO:0000281~mitotic cytokinesis	0.00882342
		GO:0007080~mitotic metaphase plate congression	0.00891271
		GO:0042475~odontogenesis of dentin-containing tooth	0.00970494
		GO:0048566~embryonic digestive tract development	0.00979137
		GO:0021987~cerebral cortex development	0.0104999
		GO:0050770~regulation of axonogenesis	0.0104999
		GO:0001822~kidney development	0.0104999
		GO:0002062~chondrocyte differentiation	0.0114815
		GO:0090102~cochlea development	0.0133249
		GO:0045184~establishment of protein localization	0.0133889
		GO:0006270~DNA replication initiation	0.0139128
		GO:0030335~positive regulation of cell migration	0.0149921
		GO:0001525~angiogenesis	0.0152533
		GO:0000082~G1/S transition of mitotic cell cycle	0.016222
		GO:0051310~metaphase plate congression	0.0162813
		GO:0001658~branching involved in ureteric bud morphogenesis	0.0171491
		GO:0007268~chemical synaptic transmission	0.017894
		GO:0001837~epithelial to mesenchymal transition	0.0185303
		GO:0034080~CENP-A containing nucleosome assembly	0.0190275
		GO:0051965~positive regulation of synapse assembly	0.0190275
		GO:0048546~digestive tract morphogenesis	0.0221839
		GO:0030574~collagen catabolic process	0.0243429
		GO:0001755~neural crest cell migration	0.0255684
		GO:0043524~negative regulation of neuron apoptotic process	0.0256813
		GO:0014068~positive regulation of phosphatidylinositol 3-kinase signaling	0.0263646
		GO:0006366~transcription from RNA polymerase II promoter	0.0318307
		GO:0007442~hindgut morphogenesis	0.0324355
		GO:0007218~neuropeptide signaling pathway	0.0362832
		GO:0007165~signal transduction	0.0375733
		GO:0060045~positive regulation of cardiac muscle cell proliferation	0.0380324
		GO:0048704~embryonic skeletal system morphogenesis	0.0380324
		GO:0007215~glutamate receptor signaling pathway	0.0380324
		GO:0002063~chondrocyte development	0.0380324
		GO:0071560~cellular response to transforming growth factor beta stimulus	0.0405132
		GO:0003148~outflow tract septum morphogenesis	0.0454624
		GO:0006281~DNA repair	0.0497066
		GO:0007051~spindle organization	0.0497066
D27-1βWT vs D27-1βHet
D27-1βWT (genes downregulated in 1βHet)		D27-1βHet (genes upregulated in 1βHet)
Geneset (GO-BP)	Benjamni	Geneset (GO-BP)	Benjamni
None (few differentiatlly expressed genes)		GO:0030198~extracellular matrix organization	2.05794e-05
		GO:0006954~inflammatory response	0.00112149
		GO:0007155~cell adhesion	0.00518962
		GO:0032496~response to lipopolysaccharide	0.0120931
		GO:0006955~immune response	0.0354946
D27-1βWT vs D27-1βHom
D27-1βWT (genes downregulated in 1βHom)		D27-1βHom (genes upregulated in 1βHom)
Geneset (GO-BP)	Benjamni	Geneset (GO-BP)	Benjamni
GO:0007586~digestion	8.76299e-05	GO:0007155~cell adhesion	0.00374021
GO:0030855~epithelial cell differentiation	8.76299e-05
GO:0030073~insulin secretion	0.0017559
GO:0001525~angiogenesis	0.0017559
GO:0042593~glucose homeostasis	0.00309898
GO:0032496~response to lipopolysaccharide	0.00309898
GO:0070328~triglyceride homeostasis	0.0107254
GO:0001523~retinoid metabolic process	0.0107254
GO:0042632~cholesterol homeostasis	0.0140895
GO:0006954~inflammatory response	0.0140895
GO:0030195~negative regulation of blood coagulation	0.0140895
GO:0008217~regulation of blood pressure	0.0140895
GO:0043627~response to estrogen	0.0140895
GO:0043691~reverse cholesterol transport	0.0197479
GO:0009749~response to glucose	0.0206379
GO:0006687~glycosphingolipid metabolic process	0.0219127
GO:0042158~lipoprotein biosynthetic process	0.0219147
GO:0030335~positive regulation of cell migration	0.0219147
GO:0045766~positive regulation of angiogenesis	0.0219147
GO:0008285~negative regulation of cell proliferation	0.0219147
GO:0031018~endocrine pancreas development	0.0271027
GO:0006810~transport	0.0367359
GO:0016338~calcium-independent cell-cell adhesion via plasma membrane cell-adhesion molecules	0.0371015
GO:0002576~platelet degranulation	0.041685
GO:0045429~positive regulation of nitric oxide biosynthetic process	0.044701
GO:0030198~extracellular matrix organization	0.044701
