# Supplementary material for: Modeling HNF1B-associated monogenic diabetes using human iPSCs reveals an early stage impairment of the pancreatic developmental program
Source: Stem Cell Reports. 2021 Aug 26;16(9):2289–304. doi: 10.1016/j.stemcr.2021.07.018 (PMC8452540; doi:10.1016/j.stemcr.2021.07.018)
Supplement: Table S6. Day13 10× single-cell RNA-seq differentially expressed per genotype in each cluster (p < 0.05) [file mmc4.xlsx]

## Sheet: Table S6
Table S6. Day13 10x single-cell RNA-seq differentially expressed per genotype in each cluster (p<0.05).
	Cluster
	SOX2+		Early MPC		Late MPC		PROCR+
Marker #	up in 1βHet	down in 1βHet	up in 1βHet	down in 1βHet	up in 1βHet	down in 1βHet	up in 1βHet	down in 1βHet
1	NDUFS4	SHFM1	NDUFS4	SHFM1	NDUFS4	SHFM1	NS	NS
2	PRSS2	SOX11	PRSS2	CTC-260E6.6	BEX1	SOX11
3	CD63	LDHB	VTN	HCFC1R1	SERPINA1	LINC00493
4	IGFBP2	SORD	CPB1	LINC00493	RPLP0	HCFC1R1
5	FRZB	GLUL	PRSS1	CKB	IFI16	CKB
6	CPB1	RPL36	EMC4	FSCN1	PRSS2	CHMP2A
7	PRSS1	FTL	SERPINI1	SMC3	RPS12	NREP
8	CTSH	NREP	FAM46A	PUS7L	PRSS1	TPM4
9	KRT19	DECR1	SMAGP	THOC6	MAP3K13	CTC-260E6.6
10	IGFBP5	MT-CO3	SPAG16	SFRP5	TSPAN15	S100A6
11	APOA1	CKB	IGFBP2	CHMP2A	AMBP	C12orf75
12	SPINT2	FSCN1	PLD3	LDHB	APOE	PUS7L
13	C19orf33	LINC00493	TTR	SLC43A3	TM4SF4	TUBB2B
14	PERP	WDR72	BEX5	RIPPLY3	STAR	PSMD5
15	BEX5	VCAN	RGS4	HNRNPAB	MRPL3	FSCN1
16	DLK1	TMSB10	TPT1	TUBB2B	RPSA	G3BP2
17	SPARC	RPS11	EAF2	HIST1H2AM	GCNT1	C14orf105
18	DNAJC15	RPL37A	BEX1	CKLF	ZNF22	TNRC18
19	SERPINF1	RASSF9	CCDC68	ENO1	TPT1	TTC3
20	HLA-C	RPL37	SPINT2	CAMK2N1	RPS27A	FZD5
21	IGFBP6	PUS7L	HPCAL1	TTC19	CD164	DHX8
22	GSN	TUBB2B	FRZB	CPM	RPS5	AC090498.1
23	UCP2	HMGA1	NPNT	GPR180	LINC00607	GNG12
24	NPW	RPLP1	SERPINF1	TPI1	CPA2	CA2
25	ANXA2	PHGDH	EPSTI1	SLC7A1	MT-ND4	CHD4
26	CYBA	TMEM123	LHFP	WDR77	CSGALNACT1	EPHA7
27	RP11-834C11.4	CBX1	RPS5	HIST1H2AC	APOA1	DZIP1
28	BEX1	GSTM3	MRPL3	SOX11	PLEKHB1	FAM89B
29	MYL12B	BTG1	RPL27A	C14orf132	RPS6	THOC6
30	MAP3K13	RPS29	PCOLCE	RSL24D1	THUMPD3	TMEM70
31	NPNT	SMC3	MAP3K13	PTMA	NBEAL2	PCDH7
32	VTN	STMN1	CD99	SMG7	RPL4	KLF12
33	TNFRSF12A	PSIP1	SIM1	STAT1	LYPD6B	CMPK1
34	MRPL3	HSP90AB1	NPC2	XRCC5	DBI	SH3PXD2B
35	LGALS3	HNRNPH1	RPL4	NDUFA3	CPB1	CALB1
36	EPSTI1	CHMP2A	SLC15A2	DHFRL1	SERPINA5	WDR76
37	TFF3	CAMK2N1	TMEM256	KDELC2	RPS23	ZNF367
38	SPOCK1	RPS21	SMPD1	OSBPL1A	VTN	DNMT1
39	RHOC	HNRNPA1	MDK	ONECUT2	XBP1	PCSK1N
40	CALM2	HCFC1R1	LYPD1	PROM1	EEF1B2	ZNF253
41	S100A11	CLU	RPLP0	NIP7	TTR	EXT1
42	SKIL	ARHGAP28	AOC1	RBL1	CDH10	IPO8
43	FAM46A	OSBPL9	MT-CYB	GLO1	RPS17	GFER
44	CTC-340A15.2	MTTP	CTSB	YBX1	RPS13	ILF3
45	TSPAN15	TCEA1	PSAP	TGFBRAP1	FOXA3	C4orf48
46	CLDN4	PTMA	LYST	YWHAE	EMC4	KCNJ13
47	WLS	SMS	FTH1	WDR72	RP11-380D23.2	PRRC2C
48	PLD3	PAPSS1	CD63	NCL	GPKOW	JRKL
49	NEAT1	NONO	UCP2	ROBO2	LINC00305	SLC35B3
50	CADM1	NDFIP1	NR2F1-AS1	ARHGAP28	FLYWCH2	LDHB
51	SAT1	DTD1	SPARC	SRSF10	RPLP1	C14orf132
52	IGF2	FN1	SPINK1	EIF5B	ANGEL1	ENO2
53	MTUS1	NASP	FSTL5	TBX1	F2	PLEKHG4B
54	SIM1	BCL7A	IGFBP5	GLI3	RP11-277P12.20	NT5DC3
55	TMEM256	AC090498.1	AK9	HSPD1	EIF4EBP1	LENG1
56	PFN1	RPS15	C1GALT1C1	ILF3	MID1IP1	TBX1
57	THUMPD3	RPL38	FBXO2	HN1L	AMHR2	ARHGEF10
58	COMT	SPG20	KCTD16	SRRM2	C6orf203	FLII
59	KRT18	CTXN1	SULF2	GSTM3	LMAN2	ANXA8L1
60	AHNAK	UGDH	CHRDL1	SLC38A1	AFF3	ZFP82
61	CTSB	POLR2A	SMOC2	HSP90AA1	CTSE	MTBP
62	PDLIM1	RPL41	CD164	KCTD3	HLA-B	U2AF2
63	SPINK1	ARHGAP5	NEK11	SNRPB2	TRAF6	LAD1
64	EAF2	RBMX	TRIM38	DGKH	LRRC9	AP1S3
65	TAGLN2	RPL23	PGM2L1	VCAN	CH17-340M24.3	FAM8A1
66	CDH10	ASRGL1	RP11-834C11.4	PTBP1	CLDN18	EFNB2
67	SH3BP5	ZNF761	APOE	PROSC	DNAJC15	HNF1B
68	NPC2	RCC2	ATP5A1	GOLGA8A	TMED6	ZNF250
69	TPBG	HDAC2		PARP1	ZNF283	CEBPD
70	MICA	RPL39		PSMD5	RPS14	CNTNAP2
71	ZNF22	RPS10		EIF1AX	ZNF528	CPNE1
72	EMC4	CBX3		PCNA	TPBG	ABCC4
73	CLMN	SOX4		CHSY1	MGST2	HNRNPAB
74	MT-ND4	HMGB3		ATAD5	CFAP126	ARL5B
75	TIMP1	PSMD5		PMAIP1	HRAT92	TUBB3
76	HLA-B	PPP2R2A		AP1S3	DRC1	TRNT1
77	ARPC5	ANP32E		ASRGL1	FAM81B	PLEKHA5
78	TTN	CASP6		MEX3D	RPL28	PHACTR4
79	ATRAID	FBLN1		HSPE1	TRIM50	EDN1
80	KRT8	CCDC144NL-AS1		LARP1B	BEX5	IDH3A
81	SMOC2	TMEM97		SLC16A1	SPARC	IMPDH1
82	SOD3	HNF1B		OSTM1	GLMP	RPS6KB1
83	ELF1	MRS2			GRAMD3	CLASP2
84	VMP1	SNHG19			RP11-770J1.3	TMSB10
85	CCDC68	CD200			DEPTOR	ERF
86	MYL12A	RPS24			CA14	PKIA
87	PPIC	NSG1			CCDC65	PIM1
88	GPC6	VEGFA			SERPINF1	FAH
89	WFDC2	RPL36A			RPL8	ADAM19
90	ANXA3	NPM1			RPS2	TCEA1
91	FBXO2	KLHL23			SERPINF2	POLR2A
92	ZNF528	NSD1			APOC1	SERPINE2
93	SPAG16	MECOM			RPS20	CRMP1
94	ARID3A	STAT1			LTB4R	HERC2
95	MACC1	BRD2			EEF1A1	ADH5
96	KCTD16	ZNF692			HEY1	RP5-1085F17.3
97	SERPINI1	SLC38A1			HLA-C	SNX19
98	PGM2L1	NFIB			NIPAL3	PLAUR
99	APOE	HERC2			BTF3	GORASP1
100	PDE3A	MYH10			CAPN9	IRX2
101	LYPD1	SLC16A1			RPL13A	H3F3A
102	BMP7	LRRN1			CPA1	ERCC5
103	CD9	HNRNPR			RPS28	TAX1BP3
104	MEIS2	TUBB			KIAA1324	ZC3H7B
105	TMSB4X	RPL32			RPL27A	SLC48A1
106	CDH1	GTF2I			FAM122C	TOR1B
107	PRKCDBP	FRMD4A			GJA4	ATXN7L2
108	RAPGEF5	KDM5B			TATDN3	UBQLN2
109	TPT1	RFNG			CDPF1	TEX2
110	NR2F1	C12orf57			PDE8B	ARGLU1
111	PIFO	HMGA2			C1orf194	METAP2
112	EFEMP2	B2M			C15orf65	KMT5A
113	RPL4	NETO2			FGF14-AS2	TPM1
114	CXXC5	CSPP1			AC093375.1	CYP51A1
115	CD99	HNRNPA2B1			FAM174B	BZW2
116	CCDC141	SERBP1			PROCA1	MAP1B
117	DSP	ATRX			RP11-539I5.1	CSDE1
118	UXS1	IDH1			C10orf95	BCL7A
119	ALPK3	CDK14			FHAD1	KLHL17
120	TTR	PROM1			RP4-635E18.6	SPTLC3
121	FAM174B	CPM			MTM1	MARCKS
122	LY6E	DHX40			CFAP45	C19orf57
123	LINC00305	FABP5			HEMK1	DZIP1L
124	MMP11	SRPK1			ITPR3	TUBA1A
125	B4GALT1	FUS			RPS18	DYNC1LI2
126	ANXA11	WASF3			RPL19	CD24
127	GSTT2B	NHS			NTN4	TSPAN17
128	JOSD2	CDK2AP1			TOMM7	ZNF544
129	NEK11	TMSB15A			DNAJC27-AS1	NNAT
130	EPCAM	C16orf87			GPR37	SLC16A2
131	RAB13	APEX1			RPS9	IGLON5
132	TMEM141	RIPPLY3			CTB-25B13.12	KIAA2013
133	SORL1	ING5			RP11-435O5.5	AMOTL1
134	GCNT1	NINL			UBXN10	HDAC6
135	HPS1	FAM133B			AC007392.4	DIRAS1
136	IFI16	ZNF382			PDE11A	PKN3
137	CYSTM1	OXR1			GDPD5	L1TD1
138	SYT8	EPHA7			HMGCS2	MDN1
139	JAK1	HIPK2			RP11-658F2.8	DUSP4
140	AGTRAP	MCM5			SEMA4G	NETO2
141	KCNK1	H2AFY2			NR1H4	COL7A1
142	PROSER3	STAM2			SSC4D	FBXW7
143	LHFP	SMARCD1			CLMN	SYNE2
144	BAMBI	GATA6			LMX1B	ANXA13
145	FKBP1A	GAPDH			PRPH2	CCDC9
146	CPA2	SLC23A2			RP11-422P24.12	ARHGAP44
147	CD151	EHMT2			HPN	CRIP1
148	CD59	GNB5			RP11-758H9.2	SETD1B
149	ABHD11	ODC1			ALDH1A1	CDK17
150	TPM1	NFE2L1				FGFRL1
151	RGS2	PHF14				ZNF37A
152	SC5D	CHST9				PTP4A3
153	TAX1BP3	CCT4				RPP25
154	PDE11A	HNRNPU				NFIB
155	MYOM2	LRAT				PNMA3
156	PSAP	TMPO				MYEF2
157	ATOX1	ADAMTS18				SUDS3
158	TM4SF4	HMGB1				SCGN
159	ACAA1	DPH7				EPHA4
160	TMEM179B	ZNF70				ZNF75A
161	NR2F1-AS1	BPTF				ZNF326
162	RASSF4	NRDC				SMARCA5
163	PLCB1	UHRF1				ITPKC
164	LMNA	EIF4G2				SCAF8
165	MIEN1	FBL				RERE
166	AR	PAFAH1B3				CPM
167	RSG1	MYL6B				RP11-426L16.3
168	SEMA3D	PRR15L				IQCC
169	TMBIM1	SEPP1				ATRX
170	ERGIC3	FNBP1L				CBX1
171	SPINT1	ZNF486				FAM53B
172	SLC15A2	CEP78				L3HYPDH
173	RPN2	CHD3				MGAT3
174	DYNLL1	LUC7L3				ZNF266
175	LLPH	PSPC1				GSR
176	LITAF	QSOX1				RAPH1
177	COX7A2	SAP30				SLCO5A1
178	ARPC3	ROBO2				B3GLCT
179	CCDC157	ZNF708				TAF8
180	DNAJC22	EIF4B				RP11-93H24.3
181	TSPAN5	RPRD2				PMAIP1
182	MYH9	KIF5C				OTUD6B
183	CTSD	NNAT				MGRN1
184	MAN1A1	MRPL1				RNF208
185	SULT1A1	XRN2				ZNF17
186	TMCC1	MSH6				INAFM2
187	TSSC4	ANKRD36C				RALGPS1
188	EMID1	EPB41				C16orf58
189	RPS5	CCDC66				DENND5A
190	RBM26-AS1	ST7L				SLC16A14
191	ABHD6	INTS4				DDX47
192	ETFB	SLC4A7				RP11-384F7.2
193	KIF1C	YWHAE				FAM199X
194	RTN4	MCM4				CCDC80
195	SFXN5	TTC21B				CEP131
196	APBB3	FADS1				ZFP64
197	MAPRE2	KIDINS220				PPM1B
198	LEPROT	TCOF1				CACHD1
199	DENND2D	TET1				GPSM2
200	HPS3	RPL35				NLRP1
201	B9D2	DGCR6L				SECISBP2
202	PRICKLE1	SMYD2				PTTG1IP
203	PSME1	HNRNPDL				HEATR1
204	SMG9	AK1				UBE3A
205	YPEL3	RSL24D1				PPP2R2D
206	TINF2	SATB1				C2orf44
207	AQP3	KMT2E				ZNF276
208	EPN3	P2RY1				USH1C
209	CEBPB	EHBP1				ZFP69
210	CCSER1	NBPF26				PHLDA2
211	ASB1	TRA2B				ZDHHC23
212	SERF2	ILF3				CD55
213	FOXA3	MGEA5				ARAP2
214	BMP3	THSD7A				ZNF454
215	PIK3CB	TOP1				SLC19A3
216	C9orf3	SFRP1				PDZD8
217	FGGY	RSRC2				VPS13A
218	PDLIM4	ILF2				PIP4K2A
219	ZNF300	SCD				QSER1
220	MPPED2	WHSC1				SLC7A5
221	GPX3	MIF				HOMER3
222	MINOS1	CCNG1				CLDN6
223	ABHD2	AMD1				PANX1
224	PLCL1	HDX				LUC7L3
225	AGR3	HN1				PRKX
226	SMIM19	RRBP1				TIMP2
227	ITM2C	EPB41L2				MICAL1
228	CECR1	EPB41L5				FKBP5
229	IRF1	NTHL1				ARHGAP18
230	CETN2	WDHD1				DYNC1H1
231	PTRHD1	MRPL30				HS6ST2
232	TMEM205	AKAP9				ROBO2
233	HEXB	ZNF714				HSBP1L1
234	FOLR1	SFRP5				ZDHHC21
235	PYCARD	ZCCHC11				ZNF570
236	NRXN3	SNN				RCN2
237	DSTN	RNF141				HIPK2
238	EDEM2	FBXO21				PMEPA1
239	CLDN7	COL4A1				ZFAND5
240	IFI35	ZNF260				B4GALT2
241	RP11-727F15.12	HDAC5				RAD54L2
242	CDK13	LIN28A				ANKRD11
243	GPR37	SDC2				SYNC
244	ROBO1	NDRG1				ZC3H7A
245	SIRT3	ABI2				E2F5
246	SLC30A4	EXT1				NDRG4
247	MOCS3	ZNF552				DDX5
248	MDK	BLOC1S6				SGK494
249	BCAM	ZNF670				MRS2
250	IL4R	SFPQ				DYX1C1
251	MMP23B	TIA1				SLC25A22
252	CSTB	TBC1D22B				LSS
253	ITGB6	ZNF219				RBBP9
254	ERP27	HOMER3				ELOVL5
255	ARHGEF37	ZNF586
256	SH3BP4	GATA6-AS1
257	DDOST	FAM46C
258	REEP5	LINC00261
259	SNX7	CAPRIN1
260	LTC4S	HSF2
261	UACA	ZNF594
262	ADCK4	RP11-129M6.1
263	RP11-392P7.6	YTHDC1
264	MALAT1	RPL3
265	ACOX2	ZNF813
266	SLC9A3R1	SSRP1
267	OS9	HNRNPM
268	GOPC	KDM2B
269		PLIN2
270		GDI2
271		CCNJ
272		FAM160B2
273		BAZ1A
274		AASS
275		ZNF254
276		WNK3
277		BCL11A
278		RP11-481J2.4
279		NOVA1
280		TEAD1
281		PAIP2B
282		WDR73
283		LMNB1
284		ATP2B1
285		RPL18A
286		SRP72
287		GMNN
288		TUBGCP4
289		E2F3
290		ZNF808
291		PDE5A
292		POLR3C
293		CCDC7
294		PHF20L1
295		USP33
296		DAPK1
297		SLITRK6
298		ENAH
299		NUDT21
300		PARP14
NS: Not significant
