# Supplementary material for: Modeling HNF1B-associated monogenic diabetes using human iPSCs reveals an early stage impairment of the pancreatic developmental program
Source: Stem Cell Reports. 2021 Aug 26;16(9):2289–304. doi: 10.1016/j.stemcr.2021.07.018 (PMC8452540; doi:10.1016/j.stemcr.2021.07.018)
Supplement: Table S7. 1βHet differentially regulated genes in early MPCs and late MPCs that are associated with at least one MPC enhancer and/or TEAD1/HNF1B binding sites [file mmc5.xlsx]

## Sheet: Table S7
Table S7. 1βHet differentially regulated genes in early MPC and late MPC that are associated with at least 1 MPC enhancer and/or TEAD1/HNF1B binding sites (*).
Early MPC									Late MPC
up in 1βHet				down in 1βHet					up in 1βHet				down in 1βHet
Gene	MPC enhancer	TEAD1 target	HNF1B target	Gene	MPC enhancer	TEAD1 target	HNF1B target		Gene	MPC enhancer	TEAD1 target	HNF1B target	Gene	MPC enhancer	TEAD1 target	HNF1B target
CPB1	Yes	Yes	No	CKB	Yes	Yes	No		SERPINA1	Yes	Yes	No	SOX11	Yes	Yes	Yes
SERPINI1	Yes	Yes	Yes	FSCN1	Yes	Yes	No		RPLP0	Yes	Yes	No	CKB	Yes	Yes	No
SPAG16	Yes	Yes	Yes	SMC3	Yes	Yes	Yes		AMBP	Yes	Yes	Yes	CHMP2A	Yes	No	No
IGFBP2	Yes	Yes	No	SFRP5	Yes	Yes	Yes		TM4SF4	Yes	Yes	Yes	TUBB2B	Yes	Yes	Yes
PLD3	Yes	No	No	CHMP2A	Yes	No	No		GCNT1	Yes	Yes	Yes	FSCN1	Yes	Yes	No
TTR	Yes	Yes	Yes	TUBB2B	Yes	Yes	Yes		TPT1	Yes	Yes	Yes	G3BP2	Yes	Yes	No
RGS4	Yes	Yes	Yes	HIST1H2AM	Yes	No	No		CD164	Yes	Yes	Yes	TNRC18	Yes	Yes	Yes
TPT1	Yes	Yes	Yes	ENO1	Yes	Yes	Yes		CPA2	Yes	No	No	TTC3	Yes	Yes	No
SPINT2	Yes	Yes	No	CAMK2N1	Yes	Yes	Yes		CSGALNACT1	Yes	Yes	No	FZD5	Yes	Yes	Yes
HPCAL1	Yes	Yes	No	TTC19	Yes	No	No		APOA1	Yes	Yes	Yes	GNG12	Yes	Yes	Yes
FRZB	Yes	Yes	Yes	CPM	Yes	Yes	Yes		PLEKHB1	Yes	Yes	No	CHD4	Yes	Yes	No
NPNT	Yes	Yes	Yes	GPR180	Yes	Yes	No		THUMPD3	Yes	Yes	No	EPHA7	Yes	Yes	Yes
SERPINF1	Yes	Yes	No	SLC7A1	Yes	Yes	No		NBEAL2	Yes	Yes	Yes	DZIP1	Yes	Yes	No
LHFP	Yes	Yes	Yes	HIST1H2AC	Yes	Yes	Yes		LYPD6B	Yes	Yes	Yes	PCDH7	Yes	Yes	Yes
RPL27A	Yes	Yes	No	SOX11	Yes	Yes	Yes		CPB1	Yes	Yes	No	KLF12	Yes	Yes	Yes
SIM1	Yes	Yes	Yes	PTMA	Yes	Yes	No		SERPINA5	Yes	Yes	No	CMPK1	Yes	Yes	No
SMPD1	Yes	Yes	Yes	STAT1	Yes	Yes	Yes		XBP1	Yes	Yes	Yes	SH3PXD2B	Yes	Yes	No
MDK	Yes	Yes	No	XRCC5	Yes	Yes	Yes		EEF1B2	Yes	Yes	No	CALB1	Yes	Yes	Yes
LYPD1	Yes	Yes	Yes	KDELC2	Yes	Yes	No		TTR	Yes	Yes	Yes	ZNF367	Yes	Yes	Yes
RPLP0	Yes	Yes	No	PROM1	Yes	Yes	No		CDH10	Yes	Yes	No	EXT1	Yes	Yes	Yes
CTSB	Yes	Yes	No	YBX1	Yes	No	Yes		FOXA3	Yes	Yes	Yes	ILF3	Yes	No	No
PSAP	Yes	Yes	No	NCL	Yes	Yes	No		GPKOW	Yes	Yes	No	SLC35B3	Yes	Yes	Yes
LYST	Yes	Yes	Yes	ROBO2	Yes	Yes	Yes		RPLP1	Yes	Yes	Yes	PLEKHG4B	Yes	Yes	No
FTH1	Yes	Yes	No	ARHGAP28	Yes	Yes	Yes		F2	Yes	No	No	NT5DC3	Yes	Yes	No
CD63	Yes	No	No	GLI3	Yes	Yes	Yes		EIF4EBP1	Yes	Yes	No	ARHGEF10	Yes	Yes	No
SPARC	Yes	Yes	Yes	ILF3	Yes	No	No		MID1IP1	Yes	Yes	Yes	ANXA8L1	Yes	No	No
SPINK1	Yes	Yes	Yes	GSTM3	Yes	Yes	No		AMHR2	Yes	Yes	No	MTBP	Yes	Yes	No
FSTL5	Yes	Yes	Yes	SLC38A1	Yes	Yes	Yes		C6orf203	Yes	Yes	Yes	U2AF2	Yes	No	No
IGFBP5	Yes	Yes	No	HSP90AA1	Yes	No	No		AFF3	Yes	Yes	No	LAD1	Yes	No	Yes
KCTD16	Yes	Yes	Yes	KCTD3	Yes	Yes	Yes		TRAF6	Yes	Yes	No	AP1S3	Yes	Yes	No
SULF2	Yes	Yes	Yes	VCAN	Yes	Yes	Yes		DNAJC15	Yes	Yes	Yes	EFNB2	Yes	Yes	Yes
CHRDL1	Yes	Yes	Yes	PTBP1	Yes	Yes	No		RPS14	Yes	Yes	No	HNF1B	Yes	Yes	Yes
SMOC2	Yes	Yes	Yes	EIF1AX	Yes	Yes	No		MGST2	Yes	Yes	Yes	CEBPD	Yes	Yes	Yes
CD164	Yes	Yes	Yes	ATAD5	Yes	No	No		SPARC	Yes	Yes	Yes	CNTNAP2	Yes	Yes	Yes
				AP1S3	Yes	Yes	No		CA14	Yes	Yes	No	ABCC4	Yes	Yes	Yes
				ASRGL1	Yes	Yes	Yes		SERPINF1	Yes	Yes	No	ARL5B	Yes	Yes	No
				OSTM1	Yes	Yes	No		SERPINF2	Yes	No	Yes	PLEKHA5	Yes	Yes	Yes
									EEF1A1	Yes	Yes	No	PHACTR4	Yes	Yes	No
									HEY1	Yes	Yes	No	EDN1	Yes	Yes	Yes
									HLA-C	Yes	No	No	CLASP2	Yes	Yes	No
									BTF3	Yes	Yes	No	TMSB10	Yes	Yes	No
									CAPN9	Yes	Yes	No	ERF	Yes	No	No
									CPA1	Yes	Yes	No	PIM1	Yes	Yes	Yes
									KIAA1324	Yes	Yes	Yes	SNX19	Yes	Yes	Yes
									RPL27A	Yes	Yes	No	ZC3H7B	Yes	Yes	No
									FAM174B	Yes	Yes	No	SLC48A1	Yes	Yes	No
									PROCA1	Yes	No	No	TEX2	Yes	Yes	Yes
									HEMK1	Yes	No	No	ARGLU1	Yes	Yes	Yes
									ITPR3	Yes	Yes	Yes	METAP2	Yes	Yes	No
									NTN4	Yes	Yes	No	TPM1	Yes	Yes	Yes
									RPS9	Yes	No	Yes	CYP51A1	Yes	Yes	Yes
									PDE11A	Yes	Yes	Yes	BCL7A	Yes	Yes	Yes
									GDPD5	Yes	No	No	SPTLC3	Yes	Yes	Yes
									HMGCS2	Yes	Yes	Yes	MARCKS	Yes	Yes	Yes
									SEMA4G	Yes	No	Yes	NNAT	Yes	No	No
									CLMN	Yes	Yes	No	IGLON5	Yes	Yes	No
									LMX1B	Yes	Yes	No	AMOTL1	Yes	Yes	Yes
									PRPH2	Yes	Yes	No	DUSP4	Yes	Yes	Yes
									ALDH1A1	Yes	Yes	Yes	FBXW7	Yes	Yes	Yes
													SYNE2	Yes	Yes	Yes
													ANXA13	Yes	Yes	No
													FGFRL1	Yes	Yes	Yes
													PTP4A3	Yes	Yes	Yes
													NFIB	Yes	Yes	Yes
													SCGN	Yes	Yes	Yes
													EPHA4	Yes	Yes	Yes
													ZNF326	Yes	Yes	Yes
													SMARCA5	Yes	Yes	No
													RERE	Yes	Yes	Yes
													CPM	Yes	Yes	Yes
													FAM53B	Yes	Yes	No
													MGAT3	Yes	Yes	Yes
													TAF8	Yes	Yes	No
													MGRN1	Yes	Yes	No
													RNF208	Yes	No	No
													RALGPS1	Yes	Yes	Yes
													ZFP64	Yes	Yes	Yes
													PPM1B	Yes	Yes	Yes
													CACHD1	Yes	Yes	No
													NLRP1	Yes	Yes	No
													SECISBP2	Yes	Yes	No
													PTTG1IP	Yes	Yes	No
													UBE3A	Yes	Yes	No
													PPP2R2D	Yes	Yes	Yes
													ARAP2	Yes	Yes	No
													SLC19A3	Yes	Yes	Yes
													PDZD8	Yes	Yes	Yes
													PIP4K2A	Yes	Yes	Yes
													SLC7A5	Yes	Yes	No
													TIMP2	Yes	Yes	No
													MICAL1	Yes	Yes	Yes
													ARHGAP18	Yes	Yes	No
													DYNC1H1	Yes	Yes	No
													ROBO2	Yes	Yes	Yes
													RCN2	Yes	No	No
													HIPK2	Yes	Yes	Yes
													ZFAND5	Yes	Yes	Yes
													RAD54L2	Yes	No	No
													ANKRD11	Yes	Yes	No
													SYNC	Yes	No	No
													ZC3H7A	Yes	No	Yes
													E2F5	Yes	Yes	No
													MRS2	Yes	Yes	Yes
													ELOVL5	Yes	Yes	No
